# Supplementary material for: Penthorum chinense Pursh extract ameliorates hepatic steatosis by suppressing pyroptosis via the NLRP3/Caspase‐1/GSDMD pathway
Source: Food Sci Nutr. 2024 Apr 16;12(7):5176–87. doi: 10.1002/fsn3.4165 (PMC11266916; doi:10.1002/fsn3.4165)
Supplement: Supplementary file 4 — Table S2 [file FSN3-12-5176-s002.xlsx]

## Sheet: 鉴定列表
Title	RT (min)	Precursor m/z	Area	Adduct	Reference m/z	Formula	Ontology	InChIKey	SMILES	Total score	S/N	MS1 isotopes	MSMS spectrum
1,7-Dimethyluric acid	1.31118	195.052	767752	[M-H]-	195.052	C7H8N4O3	Xanthines	NOFNCLGCUJJPKU-UHFFFAOYSA-N	O=C1C2=C(N=C(O)N1C)N=C(O)N2C	100	369.43	194.7446:157 194.78008:157 194.99103:314 194.993:2351 194.99496:5643 194.99693:4859 194.99892:2195 195.00089:627 195.00285:314 195.03638:157 195.04033:157 195.0423:470 195.04427:3135 195.04623:5957 195.04822:9562 195.05019:10973 195.05215:11286 195.05412:10032 195.05611:2351 195.05807:1411 195.06004:470 195.06201:314 195.064:627 195.07977:157 195.31061:157 195.61465:157 195.61861:157 195.95056:15…	105.02025:10 125.03417:10 129.01457:31 129.01617:20 129.01778:61 129.01939:41 129.021:71 129.0226:31 129.0242:51 129.03061:10 134.07083:10 141.01286:10 141.01622:10 159.02411:10 159.02589:20 159.02766:10 159.033:10 159.03658:10 177.03174:10 177.03926:10 177.04301:10 177.04677:10 194.99013:10 194.9921:20 194.99408:10 194.99605:10 194.99998:10 195.00197:41 195.00394:10 195.00591:10 195.0414:10 195.…
(2S,3R,4aS,12bR)-2,3,4a,8-tetrahydroxy-12b-(5-hydroxy-6-methyloxan-2-yl)oxy-3-methyl-2,4-dihydrobenzo[a]anthracene-1,7,12-trione	0.99035	509.142	628397	[M+H]+	509.142	C25H26O10	Anthraquinone glycosides	CKZNKYSWWCSICZ-GTJIABFSSA-N	O=C1C=2C=CC3(O)CC(O)(C)C(O)C(=O)C3(OC4OC(C)C(O)CC4)C2C(=O)C=5C=CC=C(O)C15	100	2612.89	508.72763:41 508.95377:20 509.04614:20 509.06525:20 509.09711:42 509.10349:39 509.10986:42 509.11304:121 509.11942:83 509.12259:21 509.12579:279 509.12897:511 509.13214:987 509.13535:2965 509.13852:7516 509.14172:10870 509.1449:10268 509.14807:6970 509.15128:4500 509.15445:2354 509.15765:1433 509.16083:572 509.164:104 509.16721:128 509.17038:21 509.18631:64 509.22772:46 509.2851:21 510.11386:22 5…	109.02837:5 109.99025:5 112.04623:5 112.56094:5 112.80375:5 113.0168:5 113.0213:5 113.0258:5 113.05582:5 113.24207:5 123.0138:5 125.02329:5 127.03475:5 127.04111:5 131.81975:5 135.08514:5 137.75673:5 143.01959:5 144.05994:5 144.23962:5 149.90021:5 156.07872:5 157.04156:5 160.05499:5 167.03711:5 167.05353:5 169.04678:5 173.03532:5 173.05019:5 179.06754:5 184.45639:5 184.98219:5 185.02829:15 185.03…
1-(5,8-dimethoxy-2,2-dimethylchromen-6-yl)ethanone	10.14	261.113	192367	[M-H]-	261.113	C15H18O4	2,2-dimethyl-1-benzopyrans	KDHNUTVJWLXEHG-UHFFFAOYSA-N	O=C(C=1C=C(OC)C=2OC(C=CC2C1OC)(C)C)C	100	194.613	260.98114:11 260.99252:11 260.9971:22 261.00165:23 261.01077:11 261.02219:23 261.03589:11 261.03815:22 261.04044:23 261.04272:23 261.04501:23 261.04956:23 261.09064:11 261.09747:47 261.09976:12 261.10205:71 261.10434:371 261.10663:987 261.10889:2545 261.11118:4415 261.11346:5619 261.11575:3571 261.11801:1657 261.1203:867 261.12259:321 261.12488:24 261.12717:24 261.134:24 261.26181:12 262.01559:12…	106.77403:10 173.1319:10 197.09166:10 199.11702:10 199.11902:10 217.11148:10 217.11357:10 217.11565:61 217.11772:61 217.11981:102 217.12189:184 217.12396:112 217.12605:133 217.12813:92 217.1302:41 217.13229:10 217.13437:10 218.13017:20 218.13434:10 219.45238:10 261.03586:10 262.12073:10
Hexose + C13H19O (isomer of 1062)	7.74583	415.195	138313	[M-H]-	415.195	C19H30O7	Terpene glycosides	SZOPSAFLRCYJCX-UHFFFAOYNA-N	O=C2C=C(C)C(C=CC(OC1OC(CO)C(O)C(O)C1(O))C)C(C)(C)C2	100	200.692	415.03073:24 415.0365:24 415.03937:24 415.048:24 415.05664:24 415.06238:24 415.06528:24 415.07101:48 415.07388:24 415.07678:48 415.08252:24 415.08829:24 415.09116:48 415.09402:48 415.09692:73 415.09979:24 415.10266:24 415.10553:145 415.10843:24 415.11417:73 415.11707:73 415.1228:24 415.12857:24 415.13144:24 415.13721:49 415.14008:24 415.15445:24 415.15735:148 415.17749:24 415.18036:75 415.18323:1…	161.03925:5 179.0498:5 179.05359:5 225.06306:5 311.07016:5 341.13562:5 346.00943:5 369.08795:5 371.14453:5 372.13818:5 415.07709:5 415.10297:5 415.19217:15 415.19794:10 415.20081:10 415.20657:5 518.13885:5
(2R,3R,4R,5R,6S)-2-[[(2R,3S,4S,5R,6S)-6-(4-ethenylphenoxy)-3,4,5-trihydroxyoxan-2-yl]methoxy]-6-methyloxane-3,4,5-triol	1.3062	467.131	133291	[M+H]+	467.131	C20H28O10	Phenolic glycosides	KVPBAPOAIIQDGQ-XXGVTNRTSA-N	OC1C(O)C(OCC2OC(OC3=CC=C(C=C)C=C3)C(O)C(O)C2O)OC(C)C1O	100	712.245	467.03665:187 467.04276:187 467.116:187 467.1221:1119 467.12515:1493 467.1282:2239 467.13126:3545 467.13431:3358 467.13736:2612 467.14038:2239 467.14343:746 467.14648:560 467.20447:187 467.21671:373 467.22281:373 467.22586:187 467.23196:187 467.25943:187 468.12048:187 468.13272:560 468.13577:187 468.13882:373 468.14188:746 468.14798:187 468.15408:373 468.21518:187 468.22131:187 468.23047:187 468.…	109.08112:10 109.48407:10 118.06705:10 118.50932:10 121.07613:10 121.08079:10 122.07873:10 122.08029:10 122.08497:10 123.05414:10 123.0557:10 123.09016:10 123.09173:10 125.07975:10 125.08923:10 125.1066:10 127.04391:10 129.05063:10 129.05545:20 133.06564:10 134.9994:10 135.08473:10 135.09785:10 136.5954:10 137.07603:10 139.01198:10 139.01697:10 139.54187:10 140.08612:10 141.00174:10 142.49785:10 …
Raclopride	0.99035	347.092	129627	[M+H]+	347.092	C15H20Cl2N2O3	Salicylamides	WAOQONBSWFLFPE-UHFFFAOYNA-N	ClC=1C=C(Cl)C(OC)=C(C(O)=NCC2N(CC)CCC2)C1O	100	447.435	346.88727:20 347.01614:20 347.06876:40 347.07138:20 347.07401:20 347.07663:20 347.07925:118 347.08188:177 347.08453:491 347.08716:1617 347.08978:1951 347.09241:2030 347.09503:1991 347.09769:1004 347.10031:589 347.10294:353 347.10556:217 347.10818:59 347.11084:59 347.11609:20 347.12399:20 347.18185:20 348.04529:20 348.06372:20 348.08218:39 348.08743:59 348.09009:137 348.09271:216 348.09534:255 348…	105.07577:2 107.06066:2 107.06358:2 109.01252:2 109.01989:2 109.03168:2 109.05675:2 110.01727:2 111.00135:2 111.04747:2 115.039:2 115.05415:2 118.15371:2 121.07065:2 121.07997:2 122.06231:2 122.90456:2 123.04704:2 123.0909:2 125.01102:2 127.05421:2 128.99686:2 131.04959:2 138.04723:2 138.05719:2 139.02109:2 141.06288:2 141.10649:2 143.05708:2 145.04486:2 147.39413:2 151.04019:2 155.03828:2 156.04…
Benzoic acid + 2O, O-Hex	1.87248	315.071	95322.1	[M-H]-	315.071	C13H16O9	Phenolic glycosides	CBTFERBMQQAROP-UHFFFAOYNA-N	O=C(O)C2=CC(OC1OC(CO)C(O)C(O)C1(O))=CC=C2(O)	100	15.7921	314.71036:14 314.86319:14 314.8757:14 314.90079:14 315.01855:14 315.0311:14 315.0336:14 315.0361:42 315.04114:14 315.04364:28 315.04865:14 315.05115:28 315.05869:28 315.06119:97 315.06369:236 315.06619:707 315.0687:1067 315.0712:1746 315.0737:1206 315.0762:721 315.07874:374 315.08124:97 315.08374:42 315.08624:42 315.08875:42 315.09125:14 315.09628:42 315.09879:14 315.10129:42 315.10379:55 315.106…	108.01933:10 109.03294:10 143.03711:10 149.03697:10 152.00302:10 152.00998:10 153.01625:10 153.02148:10 153.02324:10 216.90135:10 216.90967:10 251.05992:10 255.04501:10 279.10709:10 279.10947:10 297.06708:10 315.06296:10 315.06546:20 315.06796:61 315.07047:10 315.07297:41 315.078:10
Caffeic acid	8.66128	135.045	93641.3	[M-H]-	135.045	C9H8O4	Hydroxycinnamic acids	QAIPRVGONGVQAS-RQOWECAXSA-N	OC(=O)\C=C/C1=CC(O)=C(O)C=C1	100	55.7787	135.02892:28 135.03384:14 135.03877:43 135.04041:229 135.04205:783 135.04369:1182 135.04533:1638 135.04697:1083 135.04861:683 135.05026:526 135.0519:285 135.05354:100 135.05518:57 135.05682:14 135.05846:14 135.65814:14 136.0219:14 136.04166:28 136.0433:27 136.04495:55 136.0466:123 136.04825:109 136.0499:82 136.05154:82 136.05319:68 136.05482:27 136.05647:14 136.05812:14 136.07295:14 136.0746:14 1…	117.02944:10 134.03131:20 134.03296:10 134.03786:10 134.03949:10 134.04112:10 135.03865:10 135.04193:10 135.04358:31 135.04521:10 135.04686:20 135.04851:10 135.05014:20 135.0567:10
N-Fructosyl pyroglutamate	1.47068	290.087	88302	[M-H]-	290.087	C11H17NO8	N-Fructosyl amino acids	VMOJEEZNLOLYBG-UHFFFAOYNA-N	O=C(O)C1N(C(=O)CC1)CC2(O)(OC(CO)C(O)C2(O))	100	171.106	289.67093:74 289.93057:74 289.93777:74 290.02435:74 290.0484:74 290.05322:74 290.07486:74 290.07727:74 290.07968:74 290.08209:893 290.08447:595 290.08688:1339 290.08929:1041 290.09171:893 290.09412:446 290.0965:74 290.09891:74 290.10614:149 290.11334:74 290.2601:74 291.00641:74 291.02328:74 291.02567:74 291.0329:74 291.03772:74 291.04254:74 291.06183:74 291.06424:149 291.06665:74 291.06903:149 29…	120.04114:10 128.036:10 128.03918:10 128.04398:10 154.06602:10 192.01758:10 200.05249:10 200.06247:10 230.06874:10 272.06943:10 290.09604:10 291.07819:10
zinniol	1.50258	289.136	74818.5	[M+H]+	289.137	C15H22O4	Benzyl alcohols	DUMQPTRUYCCSEZ-UHFFFAOYSA-N	OCC1=CC(OCC=C(C)C)=C(C(OC)=C1CO)C	100	257.779	288.99225:44 288.99704:44 289.00186:44 289.01385:87 289.01865:87 289.02344:44 289.02585:44 289.05707:87 289.05945:44 289.07867:44 289.08105:44 289.08588:44 289.10507:44 289.10986:44 289.11227:174 289.11707:131 289.12189:218 289.12427:131 289.12668:174 289.12909:174 289.13147:218 289.13388:698 289.13629:829 289.13867:523 289.14108:698 289.14349:436 289.14587:262 289.14828:131 289.1507:44 289.15308…	102.02946:10 102.03374:10 102.03517:10 102.97149:10 103.04314:10 103.05605:10 103.06178:10 104.04455:20 104.04599:10 104.05175:20 104.05463:10 104.05607:10 104.71532:10 105.04066:10 105.04211:10 105.04356:10 105.04501:10 105.0479:10 105.05369:10 105.06237:10 106.02554:10 106.0517:10 106.05607:10 106.06043:10 106.06188:20 106.06334:20 106.0648:20 106.06625:41 106.06915:31 106.07061:31 106.07642:10…
(5E)-3,4,9-trihydroxy-2-propyl-2,3,4,7,8,9-hexahydrooxecin-10-one	8.66128	243.124	71691.5	[M-H]-	243.124	C12H20O5	Oxocins	KQJGPGHQDDZVHJ-ZZXKWVIFSA-N	O=C1OC(CCC)C(O)C(O)C=CCCC1O	100	14.4739	242.67497:14 243.02489:14 243.02708:14 243.02928:14 243.03149:27 243.0425:14 243.04691:14 243.0491:14 243.06232:14 243.06451:41 243.06671:28 243.11295:14 243.11516:139 243.11736:446 243.11955:938 243.12177:2041 243.12396:2196 243.12616:1553 243.12836:781 243.13057:322 243.13277:139 243.13496:69 243.13718:14 243.13937:28 243.16139:14 243.99449:14 244.00333:14 244.02759:14 244.0298:14 244.032:14 24…	157.06564:10 163.11353:10 181.1188:10 207.09621:10 207.09824:10 207.10434:10 207.10637:10 215.01274:10 225.1114:10 225.11353:10 225.11563:20 225.11775:10 225.11987:10 243.11539:10 243.11978:10 243.12199:10 243.12419:10 243.1286:20 243.1308:10
6,7-dimethoxy-quinazoline-2,4-diol	1.26702	245.05	69854.5	[M+H]+	245.05	C10H10N2O4	Quinazolines	KWNQIIMVPSMYEM-UHFFFAOYSA-N	OC=1N=C(O)C=2C=C(OC)C(OC)=CC2N1	100	272.001	244.68498:202 244.89485:202 245.03848:202 245.0407:202 245.04291:607 245.04512:810 245.04733:607 245.04953:1215 245.05174:607 245.05396:607 245.05617:202 245.05838:202 245.10701:202 245.10922:202 245.11142:607 246.02299:202 246.04294:202 246.04736:405 246.04958:405 246.05844:202 246.06287:202 246.06508:607 246.0695:202 246.09387:202 246.10495:202 247.03835:405 247.04279:202 247.045:405 247.04944:…	101.00536:10 101.00819:10 101.00961:10 101.01103:10 101.01245:10 101.01671:10 103.04331:10 106.99473:10 106.99619:10 107.059:10 107.06046:20 107.06339:10 107.06776:10 108.00337:10 108.00631:10 108.00777:10 108.01071:10 108.04887:10 108.06647:20 108.07235:10 108.07381:10 108.07675:10 108.07969:10 109.00642:10 109.01085:41 109.01232:61 109.01379:41 109.01527:31 109.01675:41 109.01822:41 109.01969:2…
1-Benzylimidazole	1.58213	159.092	56911.6	[M+H]+	159.092	C10H10N2	N-substituted imidazoles	KKKDZZRICRFGSD-UHFFFAOYSA-N	N=1C=CN(C1)CC=2C=CC=CC2	100	80.8838	158.99005:22 158.99184:22 158.99362:22 158.99539:22 158.99718:22 158.99896:22 159.03813:22 159.04169:44 159.04347:44 159.04881:44 159.0506:44 159.05237:44 159.05415:66 159.05594:88 159.05771:44 159.05949:22 159.06128:44 159.06662:22 159.06841:22 159.07196:22 159.07375:22 159.07552:22 159.0773:22 159.07909:22 159.08087:22 159.08264:88 159.08443:66 159.08621:198 159.08798:374 159.08977:330 159.0915…	101.04198:10 102.03365:10 102.04648:10 102.05219:10 102.05361:10 102.73512:20 103.04161:10 103.04877:10 103.05451:20 103.05738:10 103.05881:10 103.06168:10 104.04301:10 104.04445:10 104.04589:10 104.04733:20 104.04877:20 104.05021:10 104.05165:41 104.05309:10 104.05453:20 104.05597:10 104.05741:31 104.05885:10 104.06893:10 104.0747:10 104.10207:10 105.03912:10 105.04202:10 105.04491:10 105.0507:1…
4-Hydroxy-6-methyl-2-pyrone	2.51978	125.024	55637.9	[M-H]-	125.024	C6H6O3	Pyranones and derivatives	NSYSSMYQPLSPOD-UHFFFAOYSA-N	O=C1OC(=CC(O)=C1)C	100	102.654	124.60635:4 124.63158:8 124.63631:8 124.74827:4 124.85555:4 124.85712:4 124.96918:8 124.9976:17 124.99918:4 125.00866:8 125.01024:4 125.0134:4 125.01813:13 125.01971:62 125.02129:380 125.02287:731 125.02444:1087 125.02602:766 125.0276:488 125.02918:263 125.03076:154 125.03234:70 125.03392:35 125.0355:22 125.03708:4 125.03866:4 125.04024:9 125.04498:4 125.04813:4 125.04971:4 125.06077:4 125.06235:…	107.01055:5 125.01659:15 125.01975:10 125.02133:15 125.02291:10 125.02448:26 125.02606:10 125.02764:10
4-Thiouridine	1.75083	261.054	54877.3	[M-H]-	261.054	C9H12N2O5S	Pyrimidine nucleosides	ZLOIGESWDJYCTF-UHFFFAOYNA-N	O=C1N=C(S)C=CN1C2OC(CO)C(O)C2O	100	63.524	260.60266:26 260.7691:26 260.96298:26 260.96982:79 260.97211:26 260.9744:26 261.00177:53 261.00861:79 261.01089:79 261.01315:79 261.01544:26 261.01773:26 261.02002:158 261.02228:53 261.02457:53 261.02686:53 261.02914:53 261.03369:53 261.04056:53 261.04282:26 261.0451:158 261.04739:342 261.04968:842 261.05194:868 261.05423:1262 261.05652:1105 261.05881:1052 261.06107:526 261.06335:210 261.06564:23…	167.03441:10 173.03722:10 175.10716:10 243.14212:10 261.03824:10 261.05191:31 261.05878:20 261.06107:10 261.06332:10 261.08157:10 261.95166:10 262.06137:10
Lusitanicoside	6.32208	441.176	51949.2	[M-H]-	441.177	C21H30O10	Phenolic glycosides	DAELTTGCCPRYTP-ZLQZEYEISA-N	OC1C(O)C(OCC2OC(OC3=CC=C(C=C3)CC=C)C(O)C(O)C2O)OC(C)C1O	100	150.879	440.77255:7 440.77847:7 441.04535:22 441.04831:7 441.06018:7 441.08093:29 441.08392:29 441.08688:7 441.08984:14 441.0928:29 441.09576:65 441.09875:58 441.10172:87 441.10468:72 441.10764:43 441.1106:43 441.11356:29 441.11951:14 441.12247:14 441.12543:14 441.12839:14 441.13138:22 441.13434:14 441.1373:44 441.14026:14 441.14322:37 441.14621:29 441.14917:15 441.15213:51 441.15509:22 441.15805:22 441.…	159.08083:10 205.04279:10 235.13649:10 264.07217:10 279.11874:10 279.12582:20 279.14941:10 299.10516:10 351.0235:10 378.17462:10 379.11441:10 395.12024:10 441.17853:10
DGMG 18:3	13.296	721.363	45821.1	[M-H]-	721.363	C33H56O14	Lipids	MPSGDHOYFIUPSO-UHFFFAOYNA-N	O=C(OCC(O)COC2OC(COC1OC(CO)C(O)C(O)C1(O))C(O)C(O)C2(O))CCCCCCCC=CCC=CCC=CCC	100	180.995	721.07129:7 721.09406:7 721.14337:7 721.15472:7 721.16992:7 721.17371:7 721.17749:20 721.21161:7 721.21924:7 721.22302:7 721.22681:26 721.23059:46 721.23438:7 721.23816:13 721.24194:13 721.24957:7 721.26093:13 721.26471:7 721.26849:7 721.27991:13 721.29504:7 721.29883:27 721.30646:20 721.31403:14 721.32159:13 721.32922:7 721.33679:40 721.34436:89 721.34814:165 721.35193:269 721.35577:568 721.3595…	219.05492:3 277.20853:3 277.21323:3 277.21558:3 277.22498:3 305.08643:3 305.0889:3 397.11267:3 397.11551:3 397.11832:3 397.12674:3 397.12958:5 397.13239:15 397.13519:13 397.138:3 397.14084:3 397.14365:3 397.15207:3 397.15491:3 397.15771:3 398.14896:5 415.12857:3 415.13431:5 415.13721:5 415.14294:5 415.14584:5 415.14871:5 415.15158:5 524.30286:3 585.18658:3 585.27539:3 661.38007:3 675.33685:5 675.…
4-Vinylphenol	7.1367	119.05	45545.1	[M-H]-	119.05	C8H8O	Styrenes	FUGYGGDSWSUORM-UHFFFAOYSA-N	OC1=CC=C(C=C)C=C1	100	119.972	118.8698:15 118.88828:14 119.04385:8 119.04539:91 119.04694:504 119.04847:924 119.05001:1440 119.05155:1283 119.05309:741 119.05463:411 119.05618:188 119.05772:60 119.05926:23 119.0608:7 119.06388:7 119.07621:7 119.09316:7 120.04282:8 120.04747:7 120.04902:21 120.05056:79 120.05211:91 120.05366:91 120.05521:70 120.05676:42 120.0583:28 120.05984:14 120.06139:7 120.06449:7 120.80682:7 120.8239:7 12…	117.03117:10 119.04869:10 229.46124:10 229.46553:10 229.47408:20 229.70303:10 232.02893:10 233.80479:10 233.81343:10 233.92357:10 233.93005:10 234.02942:10 234.27576:10 234.28224:10 234.29305:10 234.3017:10 234.55467:10 234.55899:10 235.12598:10
(2E,4E,8E)-7,13-dihydroxy-4,8,12-trimethyltetradeca-2,4,8-trienoic acid	13.1359	295.191	43060.3	[M-H]-	295.191	C17H28O4	Sesquiterpenoids	RCKDDMWGRIYLCN-WRHFRISWSA-N	O=C(O)C=CC(=CCC(O)C(=CCCC(C)C(O)C)C)C	100	73.6655	294.97284:7 294.97769:7 294.9801:7 295.00195:7 295.00922:7 295.03833:7 295.04803:22 295.05774:7 295.12564:7 295.13049:15 295.13779:7 295.14264:7 295.14749:7 295.1499:15 295.15234:37 295.15475:7 295.15961:30 295.1669:15 295.17175:8 295.17416:7 295.17661:37 295.17902:8 295.18146:45 295.18387:257 295.18631:793 295.18872:1366 295.19116:1433 295.19357:1116 295.19601:587 295.19843:196 295.20087:30 295.…	249.18604:2 249.94678:2 251.18515:2 251.19186:5 251.19411:2 251.19633:7 251.19858:7 251.20082:10 251.20305:7 251.20529:12 251.20753:5 251.20976:2 251.21425:2 252.20451:2 252.21349:2 276.29245:2 276.98065:2 277.17575:3 277.18045:2 277.1828:2 278.18289:2 294.97739:2 295.09625:2 295.13507:2 295.17874:2 295.18115:9 295.18359:7 295.186:17 295.18845:19 295.19086:26 295.1933:20 295.19574:26 295.19815:7 …
Phosphatidylethanolamine lyso 20	14.6995	502.294	39122	[M-H]-	502.294	C25H46NO7P	2-acyl-sn-glycero-3-phosphoethanolamines	BGJVXSMYONPLDN-NWFXIAEYNA-N	CCCCCCCCC\C=C/C\C=C/C\C=C/CCC(=O)OC(CO)COP(O)(=O)OCCN	100	128.803	502.01514:5 502.12274:5 502.12589:5 502.13855:5 502.224:5 502.23032:5 502.23349:5 502.23984:10 502.24298:5 502.24615:10 502.24933:10 502.25882:10 502.26199:5 502.26514:10 502.26831:10 502.27148:15 502.27463:26 502.2778:52 502.28098:115 502.28412:225 502.28729:429 502.29047:436 502.29364:539 502.29678:428 502.29996:298 502.30313:230 502.30627:78 502.30945:37 502.31262:26 502.3158:5 502.32211:5 502…	246.12587:3 305.23459:3 305.23703:3 305.2395:8 305.24445:23 305.24692:10 305.24939:8 305.25186:20 305.2543:20 305.25677:8 305.25925:3 305.26666:3 502.28314:3 502.28629:8 502.28946:20 502.29263:10 502.29581:8 502.29895:5 502.30212:3 502.3053:5 502.30844:3 502.31161:5 502.3306:3 503.30908:3
QUINATE	5.37863	191.056	38015.8	[M-H]-	191.056	C7H12O6	Quinic acids and derivatives	AAWZDTNXLSGCEK-LNVDRNJUSA-N	O=C(O)C1(O)CC(O)C(O)C(O)C1	100	42.7928	190.92885:30 191.00496:30 191.01472:60 191.01668:149 191.01863:179 191.02058:60 191.02448:60 191.03229:30 191.03619:30 191.03815:30 191.04401:30 191.0479:90 191.04985:120 191.0518:120 191.05376:448 191.05571:628 191.05766:508 191.05962:329 191.06157:120 192.0251:30 192.02902:30 192.03293:30 192.0349:30 192.05251:30 192.05838:30 192.06229:30 192.06621:30 192.27567:30 192.28741:30 192.42061:30 192.…	102.95078:10
(2S,3R,4S,5S,6R)-2-[[(1S,4aR,7aS)-7-(hydroxymethyl)-1,4a,5,7a-tetrahydrocyclopenta[c]pyran-1-yl]oxy]-6-(hydroxymethyl)oxane-3,4,5-triol	7.0157	329.124	35436.3	[M-H]-	329.124	C15H22O8	Iridoid O-glycosides	FCHJZJFIDNMNBS-CLBXSRGTSA-N	OCC1=CCC2C=COC(OC3OC(CO)C(O)C(O)C3O)C12	100	75.0992	328.99866:13 329.00122:13 329.0166:13 329.02173:26 329.02429:51 329.02686:90 329.02942:26 329.03198:26 329.03964:26 329.04477:13 329.05246:13 329.05759:13 329.06015:26 329.06271:39 329.06528:64 329.06784:90 329.0704:13 329.07297:39 329.07553:26 329.09088:26 329.09601:26 329.1037:39 329.10626:64 329.10883:51 329.11139:77 329.11395:141 329.11652:334 329.11908:669 329.12164:1080 329.12421:965 329.12…	285.03656:10 295.05301:10 312.15973:10
2-(3-(8-hydroxyoctyl)phenoxy)-2-methylpropanoic acid	13.4165	307.19	29893.3	[M-H]-	307.19	C18H28O4	Phenoxyacetic acid derivatives	NYFMYHQFRBQXEY-UHFFFAOYSA-N	O=C(O)C(OC1=CC=CC(=C1)CCCCCCCCO)(C)C	100	8.15822	306.96738:6 306.97726:6 306.98471:6 306.98718:6 306.98965:6 306.99213:6 306.9946:13 306.99707:13 307.00449:6 307.00943:6 307.15048:6 307.15295:6 307.15546:13 307.15793:6 307.16287:6 307.17029:6 307.17523:6 307.17773:19 307.18268:82 307.18515:304 307.18762:450 307.19009:551 307.19257:539 307.19504:387 307.19751:222 307.19998:70 307.20248:38 307.20496:6 307.84882:6 308.08426:6 308.09418:19 308.0966…	133.09619:2 171.10138:2 192.98564:2 201.89845:2 209.11107:2 217.12602:2 221.11441:2 224.1105:2 237.10251:2 237.10469:4 237.11555:2 237.11774:2 240.13464:2 266.98773:2 266.99234:2 289.18054:4 289.18774:2 290.18518:2 307.17944:4 307.18195:6 307.18442:4 307.18689:2 307.18936:12 307.19183:8 307.19431:2 307.19678:2 307.19925:2 307.20172:2 307.21164:2 307.21411:2 307.89514:2 308.20001:2 308.20248:2 361…
FA 18:5+2O	12.1206	305.174	22131.1	[M-H]-	305.175	C18H26O4	Oxidized fatty acids	PQPRTPXWQQQKJC-UHFFFAOYSA-N	O=C(O)CCCCCCCC(=O)C=CC=CC=CC(=O)CC	100	26.7992	304.866:6 304.87341:6 304.89066:6 304.97943:6 304.9819:13 304.98438:25 304.98685:19 304.99423:6 304.9967:6 304.99918:25 305.00162:13 305.00409:6 305.01398:6 305.01642:6 305.07562:6 305.07809:6 305.08548:6 305.08795:6 305.10522:6 305.15948:6 305.16196:6 305.16443:32 305.1669:51 305.16937:210 305.17181:503 305.17429:688 305.17676:637 305.17923:369 305.1817:191 305.18417:51 305.18661:19 305.18909:19…	105.03748:1 126.09742:1 135.07326:1 135.07819:1 135.07982:2 135.08147:2 135.08311:1 191.11688:1 197.11163:1 198.97771:1 203.14462:1 205.16638:1 207.1006:1 207.10872:1 209.11943:1 220.97185:1 221.11671:1 231.13705:1 233.11861:1 233.93866:1 237.14841:1 244.97772:1 247.14413:1 249.14398:2 249.14621:1 249.14844:1 249.15289:1 249.15512:2 249.15735:1 249.15958:1 249.1618:1 251.11159:1 260.95166:1 261.1…
Vanillin	8.46178	151.039	20644	[M-H]-	151.039	C8H8O3	Methoxyphenols	MWOOGOJBHIARFG-UHFFFAOYSA-N	O=CC1=CC=C(O)C(OC)=C1	100	33.9734	150.88287:26 150.89156:26 151.00085:26 151.01474:26 151.03383:52 151.03557:233 151.03731:311 151.03903:466 151.04077:259 151.04251:388 151.04425:155 151.04597:78 151.89413:26 152.04036:26 152.0421:26 152.04384:104 152.04558:78 152.04907:26 152.05081:26 152.52831:26 153.6483:26 154.01086:26 154.01613:26 154.84093:26 154.85674:26 155.06769:26	108.01832:10 135.00787:10 229.45914:10 229.46556:10 229.46983:10 229.47412:10 229.69878:10 232.02036:10 233.79834:10 233.80698:10 233.91711:10 233.92143:10 256.05432:20 256.06335:10 256.33234:10 256.33685:10 256.33911:10
4-benzoyl-9,13,13-trimethyl-8-oxatetracyclo[7.4.1.0,.0,]tetradeca-2,4,6-triene-3,5-diol	9.90188	363.194	20274.4	[M-H]-	363.194	C23H24O4	Benzophenones	BQIVXBUAUNSLAJ-UHFFFAOYSA-N	O=C(C=1C=CC=CC1)C2=C(O)C=C3OC4(C)CCC5C4C(C3=C2O)C5(C)C	100	35.9306	362.92215:19 362.93829:39 362.95444:19 362.9679:19 363.02707:19 363.03784:19 363.04053:19 363.04321:19 363.0459:19 363.04858:19 363.05936:39 363.06204:19 363.06473:19 363.07281:19 363.0809:19 363.08359:19 363.1347:19 363.13739:19 363.14279:19 363.14548:19 363.15625:19 363.17508:19 363.17776:19 363.18045:77 363.18314:154 363.18585:174 363.18854:309 363.19122:328 363.19391:521 363.19659:425 363.199…	188.04463:10 211.1335:10 229.13593:10 229.14876:10 268.97806:10 291.11923:20 309.1998:10 319.1188:10 327.20917:10 327.21429:61 327.21683:31 327.21939:31 327.22195:10 327.22705:41 327.22961:10 327.23471:10 327.23984:10 328.2215:10
(3,6,9-trimethylidene-2-oxo-3a,4,5,6a,7,8,9a,9b-octahydroazuleno[4,5-b]furan-8-yl) acetate	7.21497	311.143	16288.8	[M+H]+	311.143	C17H20O4	Guaianolides and derivatives	GKMFOEIZCLMZDE-UHFFFAOYSA-N	O=C1OC2C(C1=C)CCC(=C)C3CC(OC(=O)C)C(=C)C23	100	84.8698	311.05307:19 311.06552:19 311.07053:38 311.07797:19 311.08298:19 311.08545:38 311.08795:38 311.09042:38 311.09293:38 311.0979:19 311.1004:38 311.10538:19 311.11285:19 311.11783:19 311.12781:19 311.13028:57 311.13278:19 311.13525:76 311.13776:170 311.14026:379 311.14273:644 311.14523:625 311.14771:246 311.15021:133 311.15271:38 311.15518:19 311.15768:38 311.17014:38 311.17264:19 311.18008:19 311.1…	101.06479:3 103.05174:3 103.05604:3 103.05747:3 105.03922:3 105.06816:3 106.07061:3 107.04714:7 107.0486:3 107.08074:3 108.0751:3 109.02394:3 109.02984:3 109.03278:7 109.03426:3 109.07407:3 109.10356:3 110.06281:3 111.05007:3 113.07233:3 114.10011:3 115.0568:3 117.07075:3 117.07381:3 118.03365:3 119.04825:3 120.05791:3 121.02522:3 121.0625:3 121.06716:3 121.06872:3 121.07027:3 122.10561:3 123.060…
Melatonin	7.86617	231.122	14780.7	[M-H]-	231.122	C13H16N2O2	3-alkylindoles	DRLFMBDRBRZALE-UHFFFAOYSA-N	OC(=NCCC1=CNC=2C=CC(OC)=CC21)C	100	72.5029	230.98642:24 231.01431:24 231.02719:73 231.02934:147 231.03149:73 231.03363:73 231.03578:49 231.04437:49 231.04651:24 231.06369:24 231.06583:98 231.06798:49 231.07227:24 231.07442:24 231.07657:24 231.07872:24 231.09804:24 231.10448:49 231.11307:24 231.1152:73 231.11951:147 231.12164:586 231.12379:537 231.12595:293 231.12808:98 231.13023:98 231.13239:49 231.13454:24 231.13882:49 231.15601:24 231.7…	169.11996:10 171.1073:10 171.11099:10 172.10625:10 202.04936:10 213.11247:10 231.02777:10 231.06854:10 231.12007:10 231.12436:10
naringin	7.09637	579.244	14381.5	[M-H]-	579.243	C27H32O14	Flavonoid-7-O-glycosides	DFPMSGMNTNDNHN-ZPHOTFPESA-N	O=C1C2=C(O)C=C(OC3OC(CO)C(O)C(O)C3OC4OC(C)C(O)C(O)C4O)C=C2OC(C5=CC=C(O)C=C5)C1	100	38.2513	579.05353:10 579.07391:10 579.07733:39 579.08411:10 579.08752:19 579.0943:19 579.09772:10 579.10107:19 579.10449:10 579.10791:10 579.11127:10 579.11469:19 579.1181:10 579.12146:29 579.12488:58 579.1283:97 579.13171:58 579.13507:39 579.13849:29 579.14191:39 579.14526:29 579.14868:48 579.1521:10 579.15546:10 579.15887:10 579.16229:19 579.16907:29 579.17249:29 579.17926:10 579.18268:10 579.18604:10 …	129.97379:5 281.13733:5 330.1048:5 350.79617:5 357.12463:5 399.20111:5 445.21292:5 512.60272:5 533.20398:5 533.26593:10 579.1156:5 579.15295:10 579.15979:5 579.2243:5 579.22772:5 579.23114:15 579.23456:5 579.23792:31 579.24133:15 579.24811:10 579.25153:15 579.25494:5 579.2583:5 579.26172:5 579.26849:5
Verbascose	1.23085	827.268	426888	[M-H]-	827.267	C30H52O26	Oligosaccharides	FLUADVWHMHPUCG-UHFFFAOYNA-N	OCC1OC(OCC2OC(OCC3OC(OCC4OC(OC5(OC(CO)C(O)C5O)CO)C(O)C(O)C4O)C(O)C(O)C3O)C(O)C(O)C2O)C(O)C(O)C1O	99.9	944.64	827.05304:21 827.14642:21 827.17487:45 827.18298:21 827.18701:43 827.20331:21 827.21545:64 827.22357:24 827.22766:112 827.23169:23 827.23578:42 827.23987:66 827.2439:324 827.24799:518 827.25201:1840 827.2561:3625 827.26013:6147 827.26422:7768 827.26825:9151 827.27234:8406 827.27637:5834 827.28046:3376 827.28455:2003 827.28857:998 827.29266:601 827.29669:321 827.30078:91 827.30481:97 827.3089:70 8…	161.04338:10 161.04875:10 161.06129:10 179.05045:10 179.05421:10 221.06299:10 221.07349:10 222.66789:10 263.0853:10 281.0817:10 281.08643:10 281.09119:10 323.09064:10 341.09531:10 341.10052:41 341.10312:10 341.10574:20 341.10834:31 341.11096:61 341.11356:10 341.11877:20 383.10794:20 383.11072:20 383.11624:20 383.11899:20 383.12454:10 425.11642:20 425.11935:10 425.12225:31 425.12518:10 425.12808:1…
2-Isopropylmalic acid	5.42408	175.062	188400	[M-H]-	175.061	C7H12O5	Hydroxy fatty acids	BITYXLXUCSKTJS-UHFFFAOYNA-N	O=C(O)CC(O)(C(=O)O)C(C)C	99.9	168.905	175.02611:16 175.03732:33 175.04292:48 175.04478:16 175.0504:32 175.05226:33 175.05414:164 175.056:308 175.05788:1578 175.05974:3073 175.0616:3140 175.06348:2000 175.06534:1067 175.06721:573 175.06908:115 175.07281:16 175.09525:16 176.03642:16 176.04393:33 176.04767:16 176.05704:16 176.05891:67 176.06079:143 176.06267:271 176.06453:223 176.06641:191 176.06828:143 176.07016:48 176.07204:16 176.079…	113.0612:10 113.0657:10 115.03678:20 115.0383:10 115.03981:10 115.04133:10 115.04284:20 115.04436:10 131.06917:10 175.05669:10 175.06042:10 175.06229:31 175.06416:20
Caffeic acid hexoside	1.99398	341.087	171089	[M-H]-	341.087	C15H18O9	Caffeic acid and derivatives	WQSDYZZEIBAPIN-DUXPYHPUNA-N	O=C(OC1OC(CO)C(O)C(O)C1(O))C=CC=2C=CC(O)=C(O)C=2	99.9	165.504	340.84763:7 340.85806:7 340.93628:7 340.94409:7 340.94672:14 340.94931:7 340.9519:7 340.95712:14 340.95975:7 340.97537:7 340.98059:14 340.98322:7 341.03537:7 341.04581:22 341.0484:22 341.05103:14 341.05362:58 341.05621:37 341.05884:22 341.06143:30 341.06406:53 341.06665:30 341.06927:67 341.07187:31 341.07449:99 341.07709:206 341.07971:579 341.08231:1047 341.08493:1259 341.08752:1442 341.09012:108…	161.02623:10 165.06528:10 179.00781:10 191.07364:10 243.06705:10 255.13512:10 279.09753:10 305.09161:10 341.08606:20 341.0939:10 341.12259:10 341.133:10
Loteprednol etabonate	1.38437	489.164	155473	[M+H]+	489.165	C24H31ClO7	Steroid esters	DMKSVUSAATWOCU-GJOKDQRHSA-N	O=C(OCC)OC1(C(=O)OCCl)CCC2C3CCC4=CC(=O)C=CC4(C)C3C(O)CC21C	99.9	889.953	488.93033:106 489.03647:106 489.10205:106 489.10516:106 489.14575:106 489.14886:740 489.15201:740 489.15512:1374 489.15823:2008 489.16138:3275 489.16449:3381 489.1676:1902 489.17075:2008 489.17386:1162 489.17697:423 489.18011:528 489.18323:106 489.18634:106 489.19885:106 489.21133:106 489.21759:106 489.23944:106 489.25507:106 490.12677:106 490.14865:106 490.15491:106 490.16116:528 490.16428:951 4…	100.07652:10 105.11021:10 107.05889:10 107.06036:10 108.08398:10 113.01535:20 113.01685:41 113.01835:20 113.01985:41 113.02135:82 113.02286:10 113.02435:20 113.02586:31 113.02736:10 113.02886:20 113.03036:10 123.06238:10 125.06595:10 125.06911:10 129.06387:10 129.10559:10 131.97867:10 133.04652:10 133.08072:10 134.07452:10 136.06169:10 137.0748:10 137.10786:10 138.05518:10 140.06316:10 141.97795:…
FA 18:1+1O	15.5649	297.243	123447	[M-H]-	297.242	C18H34O3	Oxidized fatty acids	WBHHMMIMDMUBKC-UHFFFAOYNA-N	O=C(O)CCCCCCCC=CCC(O)CCCCCC	99.9	29.3742	296.931:4 296.9675:4 296.96994:13 296.97238:13 296.97479:13 296.97723:22 296.97968:9 296.98453:9 296.98941:4 296.99426:4 296.9967:4 296.99915:4 297.01132:4 297.01617:4 297.02106:4 297.08676:4 297.14276:13 297.14517:18 297.14761:49 297.15005:22 297.1525:62 297.15491:49 297.15735:40 297.15979:4 297.16223:13 297.16467:9 297.16708:9 297.17682:4 297.20847:9 297.22064:4 297.22308:9 297.22797:18 297.230…	108.01931:2 111.68983:2 180.98:2 279.2341:2 279.23648:3 296.98389:2 297.04474:2 297.13965:2 297.14453:3 297.14938:3 297.15182:9 297.15427:2 297.16644:2 297.20782:2 297.22485:2 297.22974:3 297.23218:5 297.23462:12 297.23703:14 297.23947:19 297.24191:20 297.24435:24 297.24677:22 297.24921:26 297.25165:10 297.25409:3 297.25653:7 297.25894:2 298.24341:3 298.2507:2 307.68173:2
4-(2,6-dihydroxy-6-methylheptan-2-yl)-3-hydroxybenzoic acid	7.66567	281.14	111974	[M-H]-	281.139	C15H22O5	Sesquiterpenoids	YCUWMGPYKGLQQF-UHFFFAOYSA-N	O=C(O)C1=CC=C(C(O)=C1)C(O)(C)CCCC(O)(C)C	99.9	145.846	281.02859:21 281.04282:21 281.04517:21 281.04755:21 281.06177:21 281.07123:21 281.08069:21 281.08307:21 281.09726:41 281.09964:21 281.10199:62 281.12805:41 281.1304:123 281.13278:781 281.13516:1460 281.13751:2385 281.13989:2590 281.14224:1706 281.14462:740 281.147:349 281.14935:185 281.15173:82 281.15646:21 281.16119:21 281.17065:21 281.75113:21 282.09967:21 282.11389:21 282.13287:41 282.13525:14…	111.08187:10 189.12669:10 191.14206:10 191.14792:10 191.15182:10 199.00539:10 217.12181:10 219.13026:10 219.13445:10 219.13654:20 219.14072:31 235.13649:10 237.14377:10 237.14595:10 237.15247:10 281.1301:10 281.13483:51 281.13718:71 281.13956:41 281.14194:10 281.14429:10 281.14902:20 382.4183:10
LPC 18:1	15.6845	566.346	88504.1	[M-H]-	566.345	C26H52NO7P	Lipids	YAMUFBLWGFFICM-UHFFFAOYNA-N	O=C(OCC(O)COP(=O)([O-])OCC[N+](C)(C)C)CCCCCCCC=CCCCCCCCC	99.9	112.041	565.98969:4 566.00983:4 566.11731:4 566.14087:8 566.14423:4 566.15094:8 566.1543:16 566.16101:4 566.16437:4 566.16772:8 566.17108:4 566.1778:8 566.18115:4 566.22485:4 566.24164:8 566.24835:8 566.25848:4 566.26184:16 566.27191:4 566.27527:8 566.27863:8 566.28534:4 566.29877:8 566.32233:4 566.32568:8 566.32904:21 566.3324:118 566.33575:280 566.33911:606 566.34247:823 566.34583:972 566.34918:779 566…	224.06801:3 256.09674:1 281.23645:1 281.24356:6 281.24591:7 281.24829:4 281.25067:12 281.25302:4 281.25775:1 281.26486:1 281.26959:1 315.00238:1 395.99344:1 435.25412:1 435.25705:1 465.22629:1 481.24002:1 504.73227:1 506.29758:1 506.30075:1 506.30392:1 506.31027:6 506.31345:4 506.31662:13 506.31982:15 506.323:20 506.32617:20 506.32935:12 506.33252:20 506.33569:17 506.33887:4 506.34204:10 506.3452…
3-(4-chlorophenyl)-10-cyclohexyl-5-hydroxy-9,10-dihydropyrano[2,3-f]chromene-4,8-dione	1.22737	425.11	73829.4	[M+2H]2+	425.11	C24H21ClO5	Pyranoisoflavonoids	OCAVICKDMVNGDY-UHFFFAOYSA-N	O=C1OC2=CC(O)=C3C(=O)C(=COC3=C2C(C1)C4CCCCC4)C=5C=CC(Cl)=CC5	99.9	500.615	424.8942:11 425.07465:11 425.07758:11 425.08047:34 425.0834:17 425.0863:17 425.0892:11 425.09213:17 425.09503:28 425.09793:136 425.10086:436 425.10376:830 425.10669:986 425.10959:1156 425.11249:918 425.11542:722 425.11832:389 425.12125:172 425.12415:97 425.12704:29 425.12997:6 425.13287:6 425.1387:11 425.14453:6 425.14743:6 425.15036:6 425.15616:12 425.16492:6 425.16782:6 425.17072:17 425.17365:3…	100.96704:10 101.00393:20 101.00535:10 101.00677:10 101.00961:10 101.01102:10 101.01528:10 101.01954:10 101.02238:10 102.68387:10 103.03614:31 103.04044:10 105.66981:10 106.0257:10 107.05169:10 108.02097:10 108.02391:10 108.06647:10 109.02411:10 109.02559:10 109.02853:10 109.07424:10 109.07719:10 110.01411:10 110.12373:10 110.9714:10 110.97289:20 110.97437:41 110.97586:10 110.97884:10 110.98032:2…
9-methoxycarbonyldec-9-enoic acid	10.3795	227.131	63771.2	[M-H]-	227.131	C12H20O4	Medium-chain fatty acids	ZUNJWEGRDSXKIO-UHFFFAOYSA-N	O=C(OC)C(=C)CCCCCCCC(=O)O	99.9	42.3417	226.91164:20 226.91589:20 226.94142:20 226.96695:20 226.96907:20 226.97546:20 226.97758:61 226.99673:20 227.01163:20 227.03717:20 227.04567:40 227.11591:20 227.11803:20 227.12016:162 227.12228:242 227.12442:647 227.12654:788 227.12866:849 227.1308:1111 227.13292:667 227.13506:384 227.13718:101 227.13931:20 227.14143:20 227.14783:20 227.1606:20 227.16486:20 228.03621:20 228.04901:20 228.06393:20 2…	112.99232:10 165.12729:10 165.1291:10 165.13274:10 183.13919:10 183.1411:31 183.14301:10 183.14684:31 227.12263:10 228.12611:10
LPE 18:2	14.022	476.276	57970.3	[M-H]-	476.276	C23H44NO7P	Lipids	DBHKHNGBVGWQJE-UHFFFAOYNA-N	O=C(OCC(O)COP(=O)(O)OCCN)CCCCCCCC=CCC=CCCCCC	99.9	139.225	476.2355:15 476.24167:23 476.24475:8 476.25092:15 476.254:8 476.25708:15 476.26016:38 476.26324:115 476.26633:177 476.26941:471 476.27249:726 476.27557:909 476.27866:787 476.28174:554 476.28482:475 476.2879:208 476.29099:61 476.29407:23 476.29715:15 476.30023:8 476.30331:8 476.31253:15 476.95999:8 476.96924:8 476.97849:8 476.98465:8 476.98773:8 477.00009:31 477.00317:15 477.00626:8 477.00934:15 4…	279.22488:20 279.22726:20 279.23196:41 279.23434:31 279.23669:20 476.2688:10 476.27188:10 476.27496:31 476.27805:20 476.28113:20
PFCA-ether	3.00725	528.955	45546.8	[M-H]-	528.955	C10HF19O3	PFSA	ZBFKFORIBRGANM-UHFFFAOYSA-N	O=C(O)C(F)(OC(F)(F)C(F)(F)C(F)(F)C(F)(F)C(F)(F)C(F)(F)C(F)(F)F)C(F)(F)F	99.9	15.193	528.89697:10 528.93274:10 528.93597:19 528.93921:10 528.94244:48 528.94568:153 528.94897:220 528.95221:248 528.95544:287 528.95868:287 528.96191:220 528.96521:115 528.96844:48 528.97168:29 528.97821:19 528.99445:10 529.00745:10 529.01068:10 529.03015:10 529.04639:19 529.04962:10 529.06915:10 529.07239:10 529.07562:10 529.07886:38 529.08215:76 529.08539:162 529.08862:105 529.09186:67 529.09509:38 …	216.89937:5 216.90352:10 216.90561:5 216.90768:20 216.91185:10 216.91393:5 219.01128:5 254.7272:5 298.9711:5 402.80963:5 431.03445:5 528.86322:5 529.03534:5 529.08405:5 529.95819:5
Ascorbic acid	1.47068	175.024	45059.4	[M-H]-	175.024	C6H8O6	Butenolides	CIWBSHSKHKDKBQ-JLAZNSOCSA-N	O=C1OC(C(O)=C1O)C(O)CO	99.9	23.9556	174.5587:74 174.58855:74 174.59601:74 174.77705:74 174.78079:74 174.80693:74 175.01985:149 175.02171:298 175.02357:669 175.02545:223 175.02731:595 175.02919:149 175.05161:74 175.05348:74 175.06468:74 175.21046:74 175.22354:74 175.24411:74 175.36003:74 175.57141:74 175.79041:74 175.98331:74 176.0264:149 176.03015:74 176.0545:149 176.05638:74 176.05826:74 176.12947:74 176.40883:74 176.41446:74 176.…	113.02648:10 129.02058:10 131.03018:10 131.03665:10 175.02283:10 175.02657:10
(2R)-2-[(2R,5S)-5-[(2S)-2-hydroxybutyl]oxolan-2-yl]propanoic acid	9.9417	215.128	36856.1	[M-H]-	215.129	C11H20O4	Oxolanes	HTCUURQJNZBKIA-XFWSIPNHSA-N	O=C(O)C(C)C1OC(CC1)CC(O)CC	99.9	25.1006	215.03102:21 215.03308:21 215.03931:21 215.06622:21 215.07036:21 215.08485:21 215.09521:43 215.10143:85 215.1035:21 215.10558:192 215.10764:128 215.10971:85 215.11179:64 215.11386:43 215.11592:43 215.12007:43 215.12215:85 215.12421:426 215.12628:917 215.12836:1215 215.13043:1215 215.13249:768 215.13457:235 215.13664:64 215.13872:21 215.14078:21 215.15321:21 215.15942:21 215.18636:21 215.20085:21 …	101.00163:2 143.04245:2 153.12132:2 153.12308:2 153.12657:5 153.13007:2 153.13182:5 153.13356:7 171.13112:2 194.51111:2 197.08186:2 197.10962:3 197.1116:7 197.11359:7 197.11557:10 197.11755:10 197.11952:9 197.12151:7 197.12349:3 197.12547:3 197.12746:2 197.12944:5 198.12402:2 214.97366:2 215.03578:2 215.10826:2 215.1124:2 215.12068:7 215.12276:2 215.12483:9 215.12691:5 215.12897:10 215.13104:5 21…
Hydroxyvalerenic Acid	11.7549	249.15	29852	[M-H]-	249.15	C15H22O3	Sesquiterpenoids	XJNQXTISSHEQKD-UNXUOHHUSA-N	O=C(O)C(=CC1C2=C(C)CC(O)C2C(C)CC1)C	99.9	8.68478	248.90489:12 248.9361:12 248.94055:6 248.94278:6 248.94724:12 248.94946:12 248.95169:111 248.95392:551 248.95615:1039 248.95837:1707 248.9606:1477 248.96283:1181 248.96506:656 248.96729:277 248.96951:105 248.97174:43 248.97397:43 248.9762:6 248.97842:6 248.98065:6 248.98288:18 248.98511:6 248.98956:6 248.99402:12 248.99625:18 248.99849:12 249.0074:6 249.10991:6 249.11214:6 249.13443:6 249.13666:6…	110.63863:2 110.97904:2 110.98053:2 110.98202:2 110.98351:2 110.98499:6 110.98648:10 110.98797:6 110.99094:2 112.97995:4 112.98145:14 112.98296:22 112.98446:33 112.98595:41 112.98746:20 112.98896:14 112.99046:12 112.99196:6 112.99346:2 112.99496:2 113.98787:2 136.98515:2 147.04887:2 154.49574:2 154.963:2 154.96475:4 154.96651:2 154.96826:12 154.97003:18 154.97179:37 154.97354:33 154.9753:24 154.9…
(4S,5Z,6S)-4-(2-methoxy-2-oxoethyl)-5-[2-[(E)-3-phenylprop-2-enoyl]oxyethylidene]-6-[(2S,3R,4S,5S,6R)-3,4,5-trihydroxy-6-(hydroxymethyl)oxan-2-yl]oxy-4H-pyran-3-carboxylic acid	5.96027	205.05	24795.8	[M-H]-	205.051	C11H10O4	Coumarins and derivatives	GUAFOGOEJLSQBT-UHFFFAOYSA-N	O=C1OC=2C=C(OC)C(OC)=CC2C=C1	99.9	4.5143	204.9895:4 204.99152:4 204.99759:4 205.00365:4 205.01173:8 205.01376:12 205.01578:12 205.01781:8 205.02589:4 205.02994:4 205.03398:16 205.036:16 205.04207:12 205.04408:66 205.04611:242 205.04814:415 205.05016:510 205.05219:504 205.0542:278 205.05623:124 205.05824:66 205.06027:37 205.06229:4 205.06432:4 205.06633:8 205.06836:12 205.0724:8 205.07442:8 205.08049:4 205.09061:4 205.09465:4 205.09666:4…	115.05798:5 133.062:5 133.07014:5 135.04198:5 135.04526:5 147.0405:5 148.05083:5 205.00844:5 205.04889:10 205.0509:15 205.05495:10 205.05698:5 206.05309:5 206.05917:5
N4-Acetylsulfamethazine	7.42002	319.087	22113.1	[M-H]-	319.087	C14H16N4O3S	Benzenesulfonamides	LJKAKWDUZRJNPJ-UHFFFAOYSA-N	CC(O)=NC1=CC=C(C=C1)S(=O)(=O)NC1=NC(C)=CC(C)=N1	99.9	54.1012	319.04456:24 319.04959:24 319.05212:24 319.06219:24 319.07483:73 319.07733:24 319.07986:97 319.08237:145 319.0849:194 319.08743:412 319.08994:267 319.09247:315 319.095:315 319.0975:242 319.10004:170 319.10507:121 319.1076:24 319.11014:24 319.11264:24 319.11517:24 319.11771:24 319.12021:97 319.12274:24 319.12527:24 319.13284:48 319.13535:24 319.16058:24 319.55176:24 320.03409:24 320.08966:24 320.0…	109.00975:10 110.0265:10 122.92886:10 186.05766:10 203.07642:10 203.08647:10 257.05426:10 270.09143:10 283.07077:10 283.07553:10 283.08029:10 289.53412:10 301.08478:10 319.04373:10 319.07904:10 319.2077:10
7-[4,5-dihydroxy-6-(hydroxymethyl)-3-[(2S,3R,4R,5R,6S)-3,4,5-trihydroxy-6-methyloxan-2-yl]oxyoxan-2-yl]oxy-5-hydroxy-2-(4-hydroxyphenyl)-2,3-dihydrochromen-4-one	7.6142	603.196	17834	[M+H]+	603.196	C27H32O14	Flavonoid-7-O-glycosides	DFPMSGMNTNDNHN-GORRZPGTSA-N	O=C1C2=C(O)C=C(OC3OC(CO)C(O)C(O)C3OC4OC(C)C(O)C(O)C4O)C=C2OC(C5=CC=C(O)C=C5)C1	99.9	160.011	602.71759:4 603.10931:8 603.12665:4 603.13361:8 603.16132:12 603.16827:17 603.17523:20 603.17865:17 603.18213:29 603.18561:90 603.18909:164 603.19257:371 603.19598:554 603.19946:514 603.20294:449 603.20642:377 603.2099:118 603.21332:82 603.2168:20 603.22028:21 603.22375:8 603.23071:12 603.23413:8 603.23761:12 603.24109:16 603.24457:16 603.25146:4 603.25494:8 603.25842:8 603.2619:12 603.26886:12 6…	100.04818:2 105.07248:2 107.08364:2 108.99443:2 109.03276:4 110.06131:2 111.90425:2 114.11215:2 121.02364:2 121.02675:2 121.02985:2 121.0687:2 121.67535:2 123.60327:2 124.04163:2 125.0564:2 125.09904:2 129.05258:2 129.09911:2 132.10028:2 133.12463:2 135.08345:2 136.03693:2 138.56821:2 139.02232:2 140.05809:2 141.05743:2 143.0347:2 143.08199:2 145.05295:2 146.05457:2 146.09723:2 149.05943:2 149.10…
2-Hydroxy-4-methylpentanoic acid	6.77155	131.071	17139.9	[M-H]-	131.071	C6H12O3	Hydroxy fatty acids	LVRFTAZAXQPQHI-UHFFFAOYNA-N	O=C(O)C(O)CC(C)C	99.9	26.6358	130.98531:4 130.99016:4 130.99339:4 130.99663:4 130.99825:12 130.99986:8 131.00632:4 131.04189:8 131.04836:12 131.0629:8 131.06451:25 131.06613:29 131.06775:125 131.06937:246 131.07098:279 131.0726:279 131.07422:208 131.07584:142 131.07745:58 131.07907:25 131.08069:13 131.08231:4 131.08554:4 131.08716:8 132.0477:4 132.05418:4 132.0688:8 132.07042:4 132.07204:20 132.07367:28 132.07529:12 132.0769:…	131.06601:5
Phosphatidylethanolamine lyso 22	13.7417	524.279	1.64173e+06	[M-H]-	524.278	C27H44NO7P	2-acyl-sn-glycero-3-phosphoethanolamines	TWBVHOYVCUOMJY-KUBAVDMBNA-N	CC\C=C/C\C=C/C\C=C/C\C=C/C\C=C/C\C=C/CCC(=O)OC(CO)COP(O)(=O)OCCN	99.8	646.212	523.93616:7 524.02667:7 524.03314:7 524.03638:7 524.03961:7 524.05896:14 524.09778:15 524.10425:7 524.12689:21 524.15594:7 524.19476:7 524.21741:15 524.22388:7 524.23358:7 524.24005:7 524.24329:31 524.24652:15 524.24976:31 524.25299:32 524.25623:59 524.25946:171 524.2627:561 524.26593:1505 524.26917:3034 524.2724:4640 524.27563:5188 524.27887:5365 524.28204:4701 524.28528:3264 524.28851:1941 524.…	107.08676:2 119.09345:2 119.91936:2 121.09908:2 121.10219:2 127.07153:2 137.13605:2 140.01357:2 152.08173:2 163.14636:3 166.47664:2 177.09381:2 177.17087:2 189.16203:2 191.17563:2 191.17953:3 191.18149:2 196.03473:2 214.0432:3 214.04526:2 214.04733:9 214.04939:5 214.05145:2 214.05559:2 214.05972:2 214.06386:2 223.88051:2 227.17821:2 229.18765:5 229.18979:7 229.19193:2 229.19406:2 229.19833:2 229.…
4-methoxy-9-(2-methylbut-3-en-2-yl)furo[3,2-g]chromen-7-one	10.14	283.097	134029	[M-H]-	283.098	C17H16O4	5-methoxypsoralens	ZPLVEUIOSKJIDT-UHFFFAOYSA-N	O=C1OC2=C(C=C1)C(OC)=C3C=COC3=C2C(C=C)(C)C	99.8	121.249	283.05173:11 283.05649:44 283.05887:33 283.06122:79 283.0636:56 283.06598:68 283.06836:11 283.07074:23 283.07312:34 283.0755:34 283.07785:34 283.08023:69 283.08261:23 283.08499:210 283.08737:1029 283.08975:1564 283.09213:2200 283.09448:2463 283.09686:2491 283.09924:1805 283.10162:1069 283.104:371 283.10638:151 283.10876:81 283.11111:11 283.11349:12 283.11588:23 283.11826:12 283.12064:12 284.02429…	163.07753:10 195.10822:10 197.06192:10 211.08018:10 213.09355:10 215.10818:10 237.09167:10 237.09602:10 239.10072:10 268.06412:10 283.06561:10 283.08463:20 283.08701:20 283.08939:20 283.09415:20 283.0965:41 283.09888:10 283.10126:10 283.10364:20 283.11078:10
Cratoxyarborenone E	1.3062	428.206	103797	[M+H]+	428.207	C24H26O6	4-prenylated xanthones	CJBZJZGULKATPY-UHFFFAOYSA-N	O=C1C2=CC(O)=C(OC)C(=C2OC=3C1=C(O)C=C(O)C3CC=C(C)C)CC=C(C)C	99.8	514.188	428.19153:187 428.19736:373 428.20029:560 428.20322:1679 428.20615:5037 428.20905:933 428.21198:1119 428.2149:560 428.21783:933 428.22366:373 428.22659:187 428.73804:187 429.04507:187 429.0831:187 429.08603:373 429.08893:187 429.09186:187 429.09772:373 429.16498:187 429.17377:187 429.20593:373 429.20886:373 429.21179:933 429.22348:187 430.17468:187 430.19519:187 430.58478:187 431.05954:187 431.11…	100.40977:10 101.02758:10 101.029:21 101.06306:21 103.03423:21 103.03996:10 103.04139:21 104.09752:11 104.09896:11 104.1004:22 104.10184:175 104.10329:239 104.10473:401 104.10616:599 104.1076:641 104.10905:401 104.11049:391 104.11193:185 104.11337:184 104.11481:129 104.11625:44 104.11769:44 104.11913:43 104.12489:11 104.75401:10 104.83207:11 105.05048:10 109.01476:11 109.02213:10 109.02361:10 109…
Malic acid	6.4854	133.015	97145	[M-H]-	133.014	C4H6O5	Beta hydroxy acids and derivatives	BJEPYKJPYRNKOW-UHFFFAOYNA-N	O=C(O)CC(O)C(=O)O	99.8	216.816	132.5966:9 132.59985:5 132.60147:9 132.6031:10 132.60472:5 132.61449:5 132.6161:9 132.94156:10 132.97739:10 133.00018:5 133.00345:5 133.00507:11 133.0067:6 133.00833:10 133.00995:238 133.01158:1186 133.01321:2424 133.01485:2475 133.01646:1669 133.0181:842 133.01973:397 133.02136:132 133.02298:28 133.02461:44 133.02788:28 133.0295:11 133.03113:17 133.03439:11 133.03601:6 133.03764:5 133.06534:5 13…	114.9974:10 115.00346:10 115.01102:10
L-PROLINE	1.35085	114.055	62107.1	[M-H]-	114.056	C5H9NO2	Proline and derivatives	ONIBWKKTOPOVIA-UHFFFAOYSA-N	O=C(O)C1NCCC1	99.8	110.301	114.01317:130 114.02071:130 114.02373:130 114.02523:130 114.04785:130 114.05087:130 114.05238:649 114.05389:1168 114.0554:2076 114.0569:1297 114.05841:1557 114.05992:778 114.06142:908 114.06293:259 114.06445:130 114.06595:130 114.07953:130 114.48412:130 114.49771:130 114.49922:130 114.73659:130 114.73962:130 114.82737:130 114.84099:130 114.89699:130 114.99843:389 114.99994:130 115.00146:519 115.0…	114.04956:20 114.05106:31 114.05257:41 114.05559:10 114.0571:10 114.06011:10 114.06162:10 114.75342:10
Quinidine	1.75083	647.16	46753.9	[M-H]-	647.161	C20H24N2O2	Cinchona alkaloids	LOUPRKONTZGTKE-LHHVKLHASA-N	OC(C=1C=CN=C2C=CC(OC)=CC21)C3N4CCC(C3)C(C=C)C4	99.8	146.21	647.09216:26 647.10651:26 647.12451:53 647.13165:26 647.13525:79 647.13885:26 647.14246:132 647.14606:263 647.14966:526 647.1532:684 647.1568:999 647.1604:1262 647.164:552 647.1676:631 647.1712:631 647.1748:263 647.17834:105 647.18195:79 647.18555:79 647.18915:158 647.19275:132 647.19635:210 647.19995:368 647.20349:421 647.20709:210 647.21069:263 647.21429:53 647.2179:53 647.2215:79 647.2251:26 6…	113.02219:10 113.02819:10 143.03217:10 179.05716:10 221.06833:10 267.0502:10 287.0737:10 304.11581:10 305.077:10 383.12598:10 397.96082:10 431.11069:10 449.13406:20 449.13705:10 611.17261:20 611.17609:10 611.17957:10 611.18304:10 611.19006:31 611.19702:10 636.36047:10 647.14264:10 647.14984:10 647.15698:10 647.16058:10 647.17859:20 647.18573:10 647.19653:10 647.20013:10 647.20728:10 647.23602:10
(9Z)-9-octadecenoic acid	13.9793	283.261	41958.2	[M+H]+	283.26	C18H34O2	Long-chain fatty acids	ZQPPMHVWECSIRJ-KTKRTIGZSA-N	O=C(O)CCCCCCCC=CCCCCCCCC	99.8	116.821	283.01587:10 283.01822:5 283.0206:5 283.03961:15 283.04199:5 283.04437:5 283.04672:5 283.0491:10 283.05148:5 283.05862:5 283.061:5 283.06335:5 283.06573:5 283.07526:5 283.08951:10 283.09424:5 283.10138:5 283.12039:5 283.12512:5 283.16791:5 283.18927:10 283.20117:10 283.2059:5 283.20828:5 283.23917:5 283.24393:15 283.24631:5 283.24869:5 283.25107:56 283.25345:127 283.2558:406 283.25818:476 283.260…	104.94672:1 105.03352:1 105.06535:1 105.07114:1 105.07549:2 107.08229:1 108.06345:1 109.02698:1 109.09923:2 109.10218:1 109.10365:3 109.10513:1 111.07843:1 111.08141:1 111.11414:1 111.12308:1 112.98986:1 113.13248:1 117.07694:1 118.07669:1 118.99596:1 119.08839:1 119.99766:1 121.02841:1 121.03462:1 121.06569:1 121.10609:1 123.04675:1 123.10941:1 123.12037:2 128.05214:1 128.05374:1 128.05693:1 128…
Trehalose-6-Phosphate	5.37863	421.075	25106.4	[M-H]-	421.075	C12H23O14P	Disaccharide phosphates	LABSPYBHMPDTEL-UHFFFAOYNA-N	O=P(O)(O)OCC1OC(OC2OC(CO)C(O)C(O)C2O)C(O)C(O)C1O	99.8	28.3333	421.00793:30 421.02823:30 421.03693:30 421.04272:30 421.04849:30 421.05719:30 421.06299:30 421.06589:209 421.06879:149 421.07169:209 421.07458:329 421.07748:149 421.08038:209 421.08328:90 421.08618:30 421.08908:30 421.09198:120 421.09488:60 421.09778:30 421.10068:60 421.10358:90 421.10938:60 421.11224:60 421.11804:60 421.12964:30 421.13544:60 421.13834:60 421.14124:60 421.16733:30 421.17313:30 42…	237.05479:5 242.06653:5 301.07712:5 333.13165:5 341.07056:5 375.06171:5 375.06445:10 375.06717:15 375.06992:26 375.07266:10 375.09726:5 421.0108:5 421.19336:5
10-HYDROXYDECANOATE	11.395	187.132	19593.9	[M-H]-	187.133	C10H20O3	Medium-chain hydroxy acids and derivatives	YJCJVMMDTBEITC-UHFFFAOYSA-N	O=C(O)CCCCCCCCCO	99.8	42.5524	186.92188:6 186.92766:23 186.9296:17 186.93152:28 186.93346:11 186.93538:6 186.93732:6 186.99718:23 187.00298:11 187.01456:11 187.02422:11 187.11693:6 187.12271:11 187.12465:23 187.12659:70 187.12851:237 187.13045:438 187.13237:612 187.13431:573 187.13625:473 187.13817:345 187.14011:144 187.14203:46 187.14397:29 187.1459:18 187.14783:6 187.15942:6 187.52861:6 188.06079:6 188.11308:6 188.12277:6 1…	116.99412:2 118.93277:2 120.08597:2 187.14301:2 199.66904:2 375.62732:2
Sulfo jasmonate	6.32208	305.068	386684	[M-H]-	305.069	C12H18O7S	Sulfate containing metabolites	MLUJBNROAVANKK-UHFFFAOYNA-N	O=C(O)CC1CCC(=O)C1(CC=CCCOS(=O)(=O)O)	99.7	321.469	304.93466:7 304.95932:7 304.96176:7 304.96423:14 304.96671:14 305.00122:29 305.00369:7 305.00616:7 305.00864:7 305.01111:15 305.01358:7 305.01849:7 305.02591:30 305.03082:22 305.03329:23 305.03824:15 305.04562:15 305.0481:15 305.05057:31 305.05304:32 305.05548:117 305.05795:300 305.06042:820 305.0629:2054 305.06537:3070 305.06784:3810 305.07028:3758 305.07275:2936 305.07523:1998 305.0777:969 305.…	225.10303:31 225.10515:10 225.10727:20 225.10939:10 225.11151:31 225.11363:51 225.11575:20 225.11786:10 225.11998:10 225.1221:10 225.12422:10 305.05206:10 305.05701:10 305.05948:10 305.06195:61 305.06439:41 305.06686:153 305.06934:61 305.07181:71 305.07428:71 305.07672:92 305.07919:51 305.08167:41 305.08414:41 306.07898:10
Phosphatidylethanolamine lyso 18	15.2866	478.293	234568	[M-H]-	478.294	C23H46NO7P	2-acyl-sn-glycero-3-phosphoethanolamines	FEVAUEZKXSRQPS-PFONDFGANA-N	CCCCCCCCCCCCC\C=C/CCC(=O)OC(CO)COP(O)(=O)OCCN	99.7	814.467	477.80524:11 477.96579:5 477.99356:5 477.99973:5 478.06149:5 478.12634:11 478.15103:11 478.18192:11 478.23441:5 478.24368:11 478.26221:6 478.26529:17 478.26837:28 478.27148:34 478.27457:57 478.27765:132 478.28073:519 478.28381:1280 478.28693:2374 478.29001:3542 478.29309:3746 478.29617:3210 478.29926:2494 478.30237:1285 478.30545:493 478.30853:268 478.31161:114 478.3147:67 478.31781:23 478.32089:…	281.2366:10 281.23895:10 281.24133:41 281.24371:51 281.24606:51 281.24844:41 281.25079:71 281.25317:20 281.25555:20 281.26028:10 281.26974:10 281.71518:10 478.25848:10 478.26776:10 478.27393:10 478.27701:10 478.28012:41 478.2832:20 478.28629:10 478.28937:71 478.29245:71 478.29556:71 478.29865:41 478.30173:31 478.30481:10 478.30789:20 478.311:10 478.31717:10 478.32645:10
URATE	1.47068	167.02	126338	[M-H]-	167.021	C5H4N4O3	Xanthines	LEHOTFFKMJEONL-UHFFFAOYSA-N	O=C1NC(=O)C=2NC(=O)NC2N1	99.7	174.741	166.71555:74 166.98003:74 166.99828:74 167.00011:74 167.01471:223 167.01653:893 167.01836:2454 167.02019:3124 167.022:2157 167.02383:2008 167.02565:149 167.02748:149 167.03479:74 167.04573:74 167.08406:74 167.18083:74 167.33972:74 167.57545:74 167.77295:74 168.01631:74 168.01814:74 168.01997:74 168.02364:298 168.02547:74 168.06757:74 168.38628:74 168.47058:74 168.50908:74 168.55124:74 168.59157:7…	124.01107:10 124.01264:10 124.01421:20 124.01736:10 124.01893:10 167.01775:10 167.01956:20 167.02139:10 167.02504:31
5-hydroxy-2,2-dimethyl-10-(2-methylbut-3-en-2-yl)pyrano[3,2-g]chromen-8-one	11.7948	311.186	92922.5	[M-H]-	311.187	C19H20O4	Linear pyranocoumarins	WYMMNGQSPNWCIK-UHFFFAOYSA-N	O=C1OC2=C(C=C1)C(O)=C3C=CC(OC3=C2C(C=C)(C)C)(C)C	99.7	116.831	310.96411:18 310.97406:12 310.97656:6 310.97903:12 310.99149:6 310.99399:30 311.00146:12 311.01392:18 311.01639:12 311.02884:6 311.03134:30 311.03381:66 311.03632:84 311.03882:60 311.04129:78 311.04379:42 311.0463:60 311.04877:18 311.05127:18 311.05374:12 311.05624:6 311.06122:24 311.06372:12 311.07617:6 311.09113:18 311.0936:6 311.0961:6 311.10107:6 311.1235:6 311.14093:6 311.14343:6 311.1459:6 …	111.0805:3 126.02927:3 132.09467:3 153.12479:5 157.08179:3 157.0871:3 157.08887:3 175.95854:3 183.0112:3 183.01311:3 183.01501:3 183.101:3 186.06131:3 193.16049:3 197.02246:3 207.1738:3 211.13168:3 211.17067:3 221.17555:3 223.02754:3 225.14781:3 231.17358:3 241.16451:3 248.3934:3 249.18413:5 249.18636:5 249.19081:3 249.19527:3 249.21979:3 250.99303:3 266.34695:3 267.18188:3 267.18649:26 267.18881…
Isofraxidin	8.2233	221.045	89471.5	[M-H]-	221.046	C11H10O5	Coumarin and derivatives	HOEVRHHMDJKUMZ-UHFFFAOYSA-N	COC1=CC2=C(OC(=O)C=C2)C(OC)=C1O	99.7	61.2938	220.98183:34 221.00072:34 221.00491:34 221.00911:34 221.01332:34 221.02591:34 221.03221:34 221.03641:67 221.03851:67 221.0406:673 221.04271:2018 221.0448:2119 221.04691:1716 221.04901:774 221.0511:336 221.05321:168 221.0553:67 221.05951:67 221.0679:67 221.08051:34 221.0847:34 221.0952:34 221.11411:34 221.1162:34 221.1183:34 221.81602:34 222.0327:34 222.03902:34 222.04323:34 222.04533:135 222.0474…	108.98902:10 146.03387:10 147.04245:10 154.24702:10 175.02884:10 175.04753:10 191.03691:10 193.05061:10 193.05258:10 201.01877:10 221.04324:41 221.04535:10 221.04955:20
Isoguvacine	7.48783	128.07	45513.7	[M+H]+	128.071	C6H9NO2	Hydropyridines	KRVDMABBKYMBHG-UHFFFAOYSA-N	OC(=O)C1=CCNCC1	99.7	87.5209	128.03793:4 128.04112:4 128.04272:4 128.04433:20 128.04591:20 128.04752:24 128.04912:20 128.0507:8 128.05231:17 128.05391:35 128.05551:52 128.0571:108 128.0587:156 128.0603:167 128.06189:199 128.06349:173 128.06509:235 128.0667:343 128.06828:516 128.06989:586 128.07149:452 128.07307:255 128.07468:224 128.07628:125 128.07788:35 128.07947:26 128.08107:30 128.08267:9 128.08586:4 128.10025:4 128.1034…	100.0285:1 100.03273:1 100.03697:1 100.04968:1 100.06945:1 100.07087:3 100.07228:3 100.07369:3 100.0751:5 100.07652:3 100.07793:6 100.07934:4 100.08075:3 100.08217:2 100.08358:1 100.08499:1 100.0864:1 100.10618:1 100.12454:1 101.02937:1 101.03221:1 101.03363:1 101.03505:2 101.03647:2 101.03789:2 101.03931:2 101.04073:2 101.04356:1 101.05066:1 101.2381:1 101.50963:1 102.03238:1 102.03381:1 102.038…
N-Fructosyl isoleucine	1.7105	292.14	29964.7	[M-H]-	292.139	C12H23NO7	N-Fructosyl amino acids	VYGRYVGDPYFVCA-UHFFFAOYNA-N	O=C(O)C(NCC1(O)(OC(CO)C(O)C1(O)))C(C)CC	99.7	70.1045	291.64047:32 291.98785:32 292.00955:32 292.02646:32 292.05542:32 292.05783:32 292.06265:32 292.06747:32 292.06989:32 292.07471:64 292.08438:32 292.10126:64 292.11334:32 292.12781:32 292.13022:64 292.13263:96 292.13507:514 292.13748:804 292.13989:1286 292.1423:900 292.14471:418 292.14713:193 292.14954:64 292.15195:32 292.15436:32 292.15677:32 292.15918:32 292.41995:32 293.00946:32 293.0264:64 293.…	130.08325:10 130.08647:10 156.06213:10 156.06918:10 202.10127:10 205.01866:10 211.07001:10 230.06474:10 246.09508:10 292.05991:10 293.08649:10 443.04364:10
Hydroxysebacic acid	7.50568	217.107	20857.5	[M-H]-	217.108	C10H18O5	Organic acids	OQYZCCKCJQWHIE-UHFFFAOYNA-N	O=C(O)CCCCCCC(O)CC(=O)O	99.7	42.6853	216.97186:20 216.99266:20 217.01347:20 217.01555:20 217.04884:20 217.05092:39 217.05299:59 217.08629:20 217.09669:20 217.09877:59 217.10085:78 217.10294:314 217.10501:412 217.1071:765 217.10918:588 217.11125:392 217.11334:157 217.11749:39 217.14247:39 217.16119:20 217.80888:20 218.08408:20 218.09033:20 218.09242:20 218.10703:20 218.1091:98 218.11119:137 218.11328:78 218.11536:59 218.16542:20 218.…	171.09987:10 217.09932:10 217.10556:10 217.10764:10 217.10973:20 217.1118:20 217.11388:10 217.12012:10
Ketoisovaleric acid	2.07532	115.041	160540	[M-H]-	115.04	C5H8O3	Short-chain keto acids and derivatives	QHKABHOOEWYVLI-UHFFFAOYSA-N	O=C(O)C(=O)C(C)C	99.6	85.8936	114.64592:5 114.67465:10 114.67767:5 114.67918:10 114.6807:5 114.68221:5 114.68372:5 114.69128:5 114.99244:5 114.99699:5 114.9985:19 115.00002:58 115.00153:117 115.00304:151 115.00455:189 115.00607:136 115.00758:87 115.0091:44 115.01061:24 115.01213:24 115.01364:33 115.01516:11 115.02879:6 115.0303:13 115.03181:19 115.03333:13 115.03484:251 115.03636:926 115.03788:1887 115.03939:2535 115.04091:26…	115.06684:10
Anhydrobrazilic Acid	7.70567	233.045	78554	[M-H]-	233.046	C12H10O5	Chromones	KVQVEJPIQHNLTM-UHFFFAOYSA-N	O=C(O)CC1=COC2=CC(OC)=CC=C2C1=O	99.6	22.6449	233.01012:23 233.02306:23 233.02521:23 233.03383:23 233.03598:23 233.03815:69 233.0403:595 233.04245:1441 233.0446:1692 233.04677:1326 233.04892:869 233.05107:274 233.05324:229 233.05539:46 233.05754:46 233.05969:23 233.06401:23 233.07048:23 233.07478:23 233.07695:23 233.0791:46 233.08125:46 233.08342:46 233.08557:23 233.10498:23 233.1524:23 233.15457:23 233.15672:46 233.15887:23 234.04166:46 234…	137.02:10 137.02663:10 161.02275:10 163.04681:10 187.0428:10 205.04274:10 215.03143:10 215.03351:10 233.04066:20 233.0493:10 233.14847:10 233.15279:10 233.15709:10
LPE 16:0	14.7391	452.276	65382.6	[M-H]-	452.277	C21H44NO7P	Lipids	YVYMBNSKXOXSKW-UHFFFAOYNA-N	O=C(OCC(O)COP(=O)(O)OCCN)CCCCCCCCCCCCCCC	99.6	143.194	451.84933:6 451.86133:6 451.87033:11 451.87335:6 451.87634:6 451.88235:6 452.00543:6 452.02045:6 452.0835:6 452.08649:6 452.0925:17 452.1015:6 452.11652:6 452.15256:6 452.1976:11 452.21262:6 452.23364:6 452.23663:17 452.24265:28 452.24866:11 452.25165:11 452.25467:12 452.25766:11 452.26068:6 452.26367:64 452.26666:185 452.26968:480 452.27267:691 452.2757:1174 452.27869:1111 452.28168:932 452.2847…	255.22754:20 452.24231:10
albocycline	10.4987	307.192	49647.7	[M-H]-	307.191	C18H28O4	Macrolides and analogues	BYWWNDLILWPPJP-REXWONOSSA-N	O=C1OC(C)C(C)CCC=C(C)C(OC)C=CC(O)(C=C1)C	99.6	16.0073	306.99936:16 307.01666:16 307.14783:16 307.1503:16 307.15524:16 307.15771:16 307.16019:16 307.16516:31 307.17752:16 307.17999:93 307.18246:186 307.18494:481 307.18741:853 307.18991:1240 307.19238:1442 307.19485:977 307.19733:481 307.1998:124 307.20227:16 307.20474:47 307.20969:31 307.21466:16 308.00723:16 308.08655:16 308.08902:16 308.09149:47 308.09396:31 308.09644:47 308.09894:47 308.10388:16 3…	109.06394:5 112.98156:5 139.00742:5 185.12215:5 223.12833:5 223.13255:10 223.13466:5 235.12766:5 235.13197:5 235.13414:10 235.14281:5 235.14497:5 307.15683:5 307.18158:5 307.18405:5 307.18652:31 307.189:20 307.19147:10 307.19394:5 307.19641:20 307.19888:5 307.20139:5 308.19717:10
gibberellic acid	1.95348	691.137	41753.1	[M-H]-	691.138	C19H22O6	C19-gibberellin 6-carboxylic acids	IXORZMNAPKEEDV-OBDJNFEBSA-N	O=C(O)C1C2C3(OC(=O)C2(C)C(O)C=C3)C4CCC5(O)C(=C)CC14C5	99.6	34.9476	691.07349:9 691.07721:9 691.0921:17 691.09576:9 691.09949:17 691.10321:17 691.10693:17 691.11066:17 691.11438:9 691.11804:9 691.12177:35 691.12549:26 691.12921:156 691.13293:251 691.1366:381 691.14032:364 691.14404:294 691.14777:286 691.15149:199 691.15521:113 691.15887:69 691.16632:61 691.17004:9 691.17377:9 691.17749:26 691.18488:17 691.1886:9 691.19604:17 691.19977:17 691.20343:9 691.64532:9 6…	691.15057:10 691.1543:10 691.22113:10
Succinic acid	1.62233	119.035	34155	[M+H]+	119.034	C4H6O4	Dicarboxylic acids and derivatives	KDYFGRWQOYBRFD-UHFFFAOYSA-N	O=C(O)CCC(=O)O	99.6	66.4023	118.91913:48 118.92067:16 118.92529:16 119.01461:16 119.02847:16 119.03001:112 119.03156:240 119.03309:319 119.03463:623 119.03617:527 119.03771:431 119.03925:208 119.04079:160 119.04234:96 119.04388:80 119.04542:32 119.0485:16 119.05004:48 119.05157:16 119.05312:32 119.05466:112 119.0562:240 119.05774:367 119.05928:575 119.06082:351 119.06236:335 119.0639:240 119.06544:160 119.06699:176 119.0685…	101.03206:10 102.04363:10 103.02872:10 103.03158:10 103.05595:10 104.04877:10 105.04346:10 115.05669:10 117.04466:10 117.05383:10 117.05536:10 117.05688:10 117.06452:10 118.04427:41 118.04887:10 118.05041:10 118.05194:10 118.05347:10 118.05501:31 118.05962:10 118.06268:20 118.06882:10 118.07188:10 118.07342:10 118.10564:10 118.69099:10 118.9126:10 118.91568:10 118.91876:10 118.9203:10 118.92184:1…
2-[4-[4-[3,5-dihydroxy-4-[3,4,5-trihydroxy-6-(hydroxymethyl)oxan-2-yl]phenyl]-2,5-bis(4-hydroxyphenyl)oxolan-3-yl]-2,6-dihydroxyphenyl]-6-(hydroxymethyl)oxane-3,4,5-triol	1.23085	795.225	89029.6	[M-2H]2-	795.226	C40H44O17	Stilbene glycosides	ISHUKYBHEZATMQ-UHFFFAOYSA-N	OC1=CC=C(C=C1)C2OC(C3=CC=C(O)C=C3)C(C4=CC(O)=C(C(O)=C4)C5OC(CO)C(O)C(O)C5O)C2C6=CC(O)=C(C(O)=C6)C7OC(CO)C(O)C(O)C7O	99.5	713.702	794.73108:43 794.73505:21 795.16907:43 795.18097:64 795.185:86 795.18896:22 795.19293:43 795.20093:44 795.2049:156 795.20886:397 795.21283:1347 795.2168:2903 795.22083:3922 795.22479:5210 795.22876:4942 795.23273:3081 795.23676:2015 795.24072:1102 795.24469:507 795.24866:353 795.25269:131 795.25665:22 795.26062:67 795.26459:22 795.27258:46 795.28851:46 795.29248:21 795.69873:24 795.70276:46 795.7…	281.08038:10 341.1095:10 341.11212:10 341.11993:10 342.10916:10 425.13229:10 439.07828:20 439.0842:10 439.08716:20 439.09012:10 440.07309:10 443.13858:10 466.06183:10 503.15424:10 503.15741:10 503.16373:10 545.16602:10 587.12939:10 587.18414:10 601.1178:10 601.12817:20 601.13165:10 601.13513:31 601.13861:20 601.14203:20 601.14551:10 602.12921:10 602.14307:10 665.17444:10 665.19629:10 665.19995:10…
3,4-Dimethoxycinnamic acid	8.98193	207.067	44273.2	[M-H]-	207.066	C11H12O4	Coumaric acid and derivatives	HJBWJAPEBGSQPR-UHFFFAOYSA-N	COC1=C(OC)C=C(C=CC(O)=O)C=C1	99.5	67.9989	206.74632:12 206.99007:12 206.99615:12 206.99818:12 207.00429:12 207.01851:12 207.02257:24 207.02663:37 207.02867:25 207.03273:24 207.03882:12 207.04898:25 207.05305:37 207.05508:37 207.05711:25 207.05914:74 207.06117:383 207.0632:838 207.06525:1365 207.06728:1512 207.06931:873 207.07133:368 207.07336:111 207.07541:50 207.07744:12 207.657:12 207.67125:12 207.91145:12 207.98883:12 207.99698:12 208…	151.03828:10 165.0563:10 165.06174:10 167.00327:10
Hydroxysuberic acid	7.0557	189.078	19595.3	[M-H]-	189.077	C8H14O5	Organic acids	ARJZZFJXSNJKGR-UHFFFAOYNA-N	O=C(O)CCCCC(O)CC(=O)O	99.5	35.7872	189.01938:13 189.02132:13 189.03879:13 189.04268:13 189.05045:26 189.05238:13 189.05432:91 189.05626:65 189.05821:26 189.06015:39 189.06209:39 189.06403:13 189.06598:26 189.06985:117 189.07179:143 189.07375:442 189.07568:429 189.07762:650 189.07956:325 189.08151:156 189.08345:104 189.08539:52 189.08733:26 189.09898:13 189.46812:13 190.02058:13 190.02448:13 190.04005:13 190.04784:26 190.04977:13 1…	127.07636:10 127.08273:10 145.06628:10 189.05135:10 189.08824:10
3-Methylxanthine	1.31118	165.041	388755	[M-H]-	165.042	C6H6N4O2	Xanthines	GMSNIKWWOQHZGF-UHFFFAOYSA-N	CN1C2=C(N=CN2)C(O)=NC1=O	99.4	888.875	164.93547:157 164.94635:157 164.95541:157 165.0316:157 165.03342:627 165.03523:2195 165.03705:4546 165.03886:5486 165.04066:7211 165.04248:5800 165.0443:3762 165.04611:2195 165.04793:157 165.04974:627 165.05156:157 165.06062:157 165.06789:157 165.07152:157 166.03816:157 166.03999:157 166.04181:314 166.04544:314 166.04727:314 166.05455:157 166.21109:157 166.74678:157 167.01312:157 167.04414:157 16…	101.02145:10 117.019:10 120.94836:10 121.94902:10 129.01297:10 129.01457:10 129.01617:20 147.02705:10 165.02214:10 165.0312:10 165.03302:20 165.03484:20 165.03665:10 165.03847:41 165.04391:10
4-[3,4,5-trihydroxy-6-(hydroxymethyl)oxan-2-yl]oxy-9-(3,4,5-trimethoxyphenyl)-5a,6,8a,9-tetrahydro-5H-[2]benzofuro[6,5-f][1,3]benzodioxol-8-one	1.26702	599.172	55182.6	[M+2H]2+	599.174	C28H32O13	Lignan glycosides	PAIASCMUTMHGHU-UHFFFAOYSA-N	O=C1OCC2CC3=C(OC4OC(CO)C(O)C(O)C4O)C=5OCOC5C=C3C(C6=CC(OC)=C(OC)C(OC)=C6)C12	99.4	361.107	599.10657:202 599.14459:202 599.16187:810 599.16528:1012 599.16876:1215 599.17224:1822 599.17566:1619 599.17914:1619 599.18262:1215 599.18604:1417 599.18951:202 599.19293:405 599.25519:405 599.29321:202 599.66656:607 599.66998:2024 599.67346:810 599.67694:607 599.68036:405 599.68384:607 599.68732:202 600.16107:202 600.17145:405 600.17493:202 600.17834:607 600.18182:202 600.1853:202 600.18872:202 …	108.04153:10 109.02264:10 110.03337:10 112.08376:10 113.07101:10 122.99987:10 124.05914:10 127.03173:10 129.0544:10 143.01299:10 144.60289:10 145.04807:10 145.04977:10 145.05487:10 153.09976:10 155.00645:10 155.02051:10 155.07854:10 157.0647:10 162.07281:10 164.06514:10 167.01715:10 174.98177:10 177.09866:10 179.03552:10 180.96584:10 182.03487:10 183.08221:10 184.02528:10 185.02838:10 185.03415:1…
Gluconic acid-gamma-lactone	1.59033	177.042	35941.8	[M-H]-	177.04	C6H10O6	Gluconolactones	PHOQVHQSTUBQQK-UHFFFAOYNA-N	O=C1OC(CO)C(O)C(O)C1O	99.4	15.2944	176.92863:49 176.98688:49 177.03384:49 177.03572:195 177.0376:293 177.03947:488 177.04137:440 177.04324:293 177.04512:195 177.047:147 177.05263:49 177.06578:49 177.06955:49 177.0733:49 177.07518:49 177.07706:49 177.08083:49 177.0827:49 177.15976:49 177.19171:49 177.99153:49 178.01979:49 178.03297:49 178.03674:98 178.04051:49 178.04428:49 178.05182:49 178.89134:49 178.99524:49 179.00092:49 179.002…	105.02557:10
1-[[(2S,3R,11bR)-3-ethyl-9,10-dimethoxy-2,3,4,6,7,11b-hexahydro-1H-benzo[a]quinolizin-2-yl]methyl]-7-methoxy-3,4-dihydro-2H-isoquinolin-6-one	8.10448	463.259	30376.2	[M-H]-	463.26	C28H36N2O4	Isoquinolones and derivatives	CLNILJPYOXIKRO-WPSZSDGUSA-N	O=C1C=C2C(C=C1OC)=C(NCC2)CC3CC4C5=CC(OC)=C(OC)C=C5CCN4CC3CC	99.4	42.9529	462.94614:52 463.01904:52 463.02817:52 463.03729:52 463.07376:156 463.07678:52 463.08591:104 463.08893:52 463.1011:52 463.11325:104 463.1163:52 463.11932:208 463.12238:208 463.1254:156 463.12845:104 463.1315:104 463.14059:52 463.15579:52 463.16797:52 463.20444:52 463.22571:52 463.23483:104 463.24091:104 463.24393:156 463.24698:104 463.25003:156 463.25305:313 463.2561:313 463.25912:469 463.26218:2…	142.125:5 152.06583:5 219.1283:5 263.12311:5 297.07193:5 297.07437:20 297.07678:20 297.07922:10 297.08411:5 297.10843:5 417.10803:5 417.11957:5 417.12247:10 417.21475:5 417.25516:5 435.09259:5 445.13846:5 463.17313:5 463.24606:5 463.25214:5 463.25519:20 463.25821:10 463.26126:10 463.26733:5 464.18268:5 464.50827:5 671.09106:5
Pinacidil	9.4609	244.156	19132	[M-H]-	244.157	C13H19N5	Pyridines and derivatives	IVVNZDGDKPTYHK-UHFFFAOYNA-N	N#CN=C(N=C1C=CNC=C1)NC(C)C(C)(C)C	99.4	32.0855	243.87996:10 243.89319:10 243.99905:10 244.02994:10 244.0873:10 244.09392:10 244.09613:20 244.10495:10 244.13142:10 244.13364:10 244.14026:10 244.14688:30 244.14908:159 244.15129:506 244.15349:635 244.1557:695 244.15791:516 244.16011:248 244.16232:79 244.16452:60 244.17114:10 244.98387:20 244.98608:10 244.9883:30 244.99492:10 244.99934:10 245.00598:10 245.00819:10 245.01039:10 245.0126:20 245.019…	118.05068:10 142.11823:5 197.90332:5 201.09462:5 217.0386:5 226.13818:5 226.14667:10 226.15092:5 244.13385:5 244.14488:5 244.1515:10 244.15372:10 244.15591:15
[5-hydroxy-3-(hydroxymethyl)-2-oxo-6-propan-2-ylcyclohex-3-en-1-yl] 3-methylbutanoate	5.67612	283.154	108445	[M-H]-	283.155	C15H24O5	Menthane monoterpenoids	LBZXZXIGWNHGTB-UHFFFAOYSA-N	O=C(OC1C(=O)C(=CC(O)C1C(C)C)CO)CC(C)C	99.3	91.3823	282.94012:4 282.952:4 282.95911:4 282.96149:4 282.99237:4 283.02325:4 283.02563:18 283.02802:9 283.03513:4 283.03751:4 283.03989:9 283.04227:4 283.04465:9 283.04703:13 283.04938:4 283.05176:9 283.06601:4 283.07315:13 283.07553:17 283.07791:9 283.08264:17 283.0874:13 283.08978:4 283.09216:4 283.09454:4 283.09692:4 283.10165:4 283.11591:9 283.11829:4 283.12067:9 283.12305:9 283.12543:13 283.13254:4…	111.04618:5 123.08048:5 123.08362:5 123.08832:5 125.02293:5 125.10346:5 191.14212:10 191.14407:10 191.14798:5 193.15639:5 193.15836:5 203.1505:5 206.12814:5 206.13625:5 211.16637:5 211.16843:5 211.17253:5 211.17458:10 211.17868:5 212.16898:5 221.15434:5 223.11171:5 237.15909:5 239.04831:5 239.17059:5 239.17496:5 265.14731:5 283.00146:5 283.12738:5 283.14163:5 283.14401:5 283.14639:26 283.14877:46…
Eucalyptin	1.38437	327.115	73486.1	[M+H]+	327.116	C19H18O5	7-O-methylated flavonoids	NHMMAMIRMITGRD-UHFFFAOYSA-N	O=C1C=C(OC2=C1C(O)=C(C(OC)=C2C)C)C=3C=CC(OC)=CC3	99.3	348.303	326.91052:106 327.03308:106 327.03561:106 327.03818:106 327.09689:211 327.10202:211 327.10455:211 327.10712:1162 327.10968:1057 327.11221:1268 327.11478:2325 327.11734:1479 327.11987:845 327.12244:211 327.12756:106 327.1301:211 327.14542:211 327.14798:106 327.15308:211 327.1633:106 327.18628:211 328.0961:106 328.10635:106 328.10889:106 328.11145:211 328.11914:106 328.1217:211 328.12424:423 328.13…	105.04507:10 105.05087:10 106.02706:10 106.06195:21 106.06487:10 107.00631:10 108.05903:10 108.95325:10 109.06971:10 110.97278:42 113.01085:22 113.01234:43 113.01385:162 113.01535:303 113.01685:257 113.01835:302 113.01985:357 113.02135:530 113.02286:357 113.02435:247 113.02586:184 113.02736:170 113.02886:96 113.03036:33 113.03186:32 113.03336:10 113.03487:11 113.04987:11 113.06939:11 113.91323:10…
2,4-dihydroxy-5-methoxy-1'',6'',8''-trimethyldispiro[bis(oxolane)-3,2':5',7''-[3]oxatricyclo[6.3.1.0,]dodecane]-2''-one	10.4987	395.206	66816.9	[M-H]-	395.208	C21H32O7	O-glycosyl compounds	JFEFKYNVTFPFRI-UHFFFAOYSA-N	O=C1OC2CC(C)C3(OC4(CC3)C(O)OC(OC)C4O)C5(C)CCCC1(C)C25	99.3	41.4294	394.97345:31 394.98468:16 394.99591:16 395.01276:16 395.01556:16 395.0296:16 395.03241:16 395.03802:31 395.04926:16 395.06049:16 395.06329:16 395.0661:16 395.06888:16 395.07169:202 395.07449:202 395.0773:341 395.08011:202 395.08292:31 395.08572:47 395.08853:47 395.09134:47 395.09976:16 395.10538:16 395.11099:16 395.1138:31 395.11661:47 395.11942:16 395.12222:16 395.13345:31 395.14188:16 395.16153…	193.08162:5 193.08357:5 193.08554:5 193.08946:10 193.09338:5 193.09535:5 219.10083:5 219.11546:5 233.12247:5 235.12332:5 237.05879:5 239.16814:5 246.13235:5 249.1145:5 261.1131:5 275.07065:5 287.15695:5 327.19611:5 327.21399:5 327.21912:10 327.22165:20 327.2421:5 334.98425:5 348.92822:5 349.19205:5 349.1947:5 349.19733:10 349.19998:5 349.20261:15 349.20526:10 349.21054:5 349.21317:5 351.11844:5 3…
3,4-dihydro-2,2-dimethyl-indeno[1,2-b]-pyran-5(2H)-one	1.38437	237.084	46770.4	[M+H]+	237.085	C14H14O2	Indenes and isoindenes	ICNOFNFXLJFTLZ-UHFFFAOYSA-N	O=C1C=2C=CC=CC2C=3OC(C)(C)CCC13	99.3	150.864	236.9664:106 236.9751:106 236.97726:106 237.00336:106 237.00552:106 237.01422:106 237.03813:106 237.07292:317 237.07509:106 237.07726:211 237.07944:423 237.0816:1374 237.08379:951 237.08595:528 237.08813:528 237.0903:317 237.099:106 237.10118:106 237.11858:211 237.12074:106 237.12292:106 237.12509:211 237.15335:106 237.15553:106 238.06963:211 238.07399:106 238.07835:317 238.08707:106 238.09578:10…	104.0475:10 104.05038:10 104.05326:20 104.11088:10 105.04073:10 105.04652:10 105.05087:10 105.05231:10 106.06487:10 106.06631:10 106.07214:20 107.06328:20 108.06637:10 108.08105:10 108.08398:10 109.02695:10 109.03285:10 110.02734:10 110.22292:10 110.97427:10 111.06501:10 112.99133:10 113.01685:10 113.01835:10 113.01985:31 113.02286:10 116.04948:10 117.03414:10 118.06439:10 118.07206:10 119.00826:…
Methoxytyrosine	6.24158	210.078	38697.5	[M-H]-	210.077	C10H13NO4	Amino acids	PFDUUKDQEHURQC-UHFFFAOYNA-N	O=C(O)C(N)CC1=CC=C(O)C(OC)=C1	99.3	98.3804	209.75864:14 210.01846:14 210.04301:14 210.04506:14 210.04712:14 210.05121:27 210.06554:14 210.06758:27 210.06963:110 210.07167:247 210.07372:673 210.07578:742 210.07782:865 210.07986:591 210.08191:288 210.08395:82 210.086:69 210.09009:27 210.09624:14 210.38699:14 210.78252:14 211.0204:14 211.02246:27 211.02861:14 211.03271:14 211.04503:27 211.05322:14 211.05733:27 211.05939:27 211.06143:96 211.0…	106.02862:5 118.06639:5 124.03681:15 124.03838:15 124.03996:5 124.04153:15 124.0431:15 124.04939:5 210.06827:5 210.07236:5 210.08055:5
Mulberroside C	1.42358	459.161	18580.1	[M+H]+	459.16	C24H26O9	2-arylbenzofuran flavonoids	OHVJCFZJKPEJRL-BOWLQXBNSA-N	OC=1C=C(OC2OCC(O)C(O)C2O)C=C(C1)C=3OC=4C=C5OC(C)(C)C(O)CC5=CC4C3	99.3	74.6813	459.14001:401 459.14304:240 459.14609:321 459.14911:401 459.15213:80 459.15515:160 459.15817:160 459.16119:481 459.16422:80 459.16727:160 459.17331:80 459.18539:80 459.18845:160 459.19147:160 459.19449:80 459.20053:160 459.20355:80 459.20657:240 459.20963:160 459.21567:80 459.25198:80 459.68475:80 460.10562:80 460.14804:80 460.15714:80 460.16016:160 460.16318:80 460.16922:80 460.17529:80 460.1783…	102.05521:10 107.05305:10 107.06181:10 109.07266:10 109.07413:10 109.08003:10 110.01697:10 111.04269:10 111.04716:10 111.05757:10 112.08664:10 113.02135:10 116.06773:10 116.90129:10 117.06928:10 121.05168:10 123.06081:10 125.06279:10 125.06911:10 125.07227:10 125.07384:10 125.077:10 128.06329:10 129.05746:10 130.99593:10 134.05981:10 135.05725:10 136.0584:10 136.09464:10 137.06158:10 137.06323:10…
FA 12:1+1O	10.578	213.15	18210.8	[M-H]-	213.149	C12H22O3	Oxidized fatty acids	RRJILZUCEDMMNU-UHFFFAOYSA-N	O=C(O)CC=CCCCCCCCCO	99.3	16.1481	212.90305:29 212.90511:57 212.90717:57 212.90923:76 212.91129:86 212.91335:10 212.91542:19 212.91748:10 212.91954:10 212.96487:10 213.02052:10 213.0535:10 213.05556:10 213.05762:19 213.05968:10 213.09473:10 213.10915:10 213.11122:10 213.11328:10 213.11534:10 213.1174:10 213.13802:10 213.14008:19 213.14214:86 213.1442:191 213.14626:478 213.14833:554 213.15039:592 213.15245:420 213.15451:229 213.15…	182.57361:10 183.13693:10 212.9037:10 213.05826:10 213.13866:10 213.14072:10 213.14485:10 213.14691:31 213.15309:10 213.15927:10
4-methylumbelliferyl glucuronide	1.26702	353.085	140736	[M+2H]2+	353.087	C16H16O9	Coumarin glycosides	ARQXEQLMMNGFDU-JHZZJYKESA-N	CC1=CC(=O)OC2=C1C=CC(O[C@@H]1O[C@@H]([C@@H](O)[C@H](O)[C@H]1O)C(O)=O)=C2	99.2	887.534	352.75656:202 353.05627:202 353.07748:405 353.08014:1012 353.08279:2024 353.08545:3239 353.0881:2227 353.09076:3239 353.09341:3036 353.09607:1417 353.09872:1012 353.10138:405 353.10669:202 353.58441:202 353.58707:810 353.58972:607 353.59238:810 353.59503:202 353.59769:202 353.60034:202 354.0412:202 354.08371:202 354.08636:405 354.08902:202 354.09167:607 354.09702:202 354.11295:202 354.14218:202 3…	101.00251:61 101.00393:20 101.00535:41 101.00677:51 101.00819:41 101.00961:92 101.01102:51 101.01244:31 101.01386:20 101.01528:20 101.0167:20 101.0238:10 101.03231:10 101.51115:10 103.03757:10 103.04044:10 103.0433:10 104.00295:10 104.00871:10 105.009:10 105.01044:20 107.01079:10 107.01663:10 107.03854:10 107.06192:10 108.01804:10 108.20889:10 108.99905:20 109.02264:10 109.02411:20 109.02559:20 1…
Ethyl-beta-glucuronide	1.27118	221.068	120873	[M-H]-	221.067	C8H14O7	O-glucuronides	IWJBVMJWSPZNJH-UHFFFAOYNA-N	O=C(O)C1OC(OCC)C(O)C(O)C1O	99.2	94.0063	221.06168:405 221.06377:2227 221.06587:4453 221.06798:5061 221.07007:2632 221.07217:405 221.07637:202 221.08267:202 221.18556:202 221.4902:202 221.98859:202 222.06854:202 222.07065:607 222.07275:405 222.93008:202 222.99124:202 222.99545:202 223.04185:202 223.04396:202 223.04819:202 223.0524:202 223.06717:405 223.82077:202 223.99615:202 225.00121:1012 225.00333:607 225.00545:1822 225.00755:202 225…	101.02713:10 101.02855:10 113.02537:10 128.9873:10 131.03221:10 221.05801:10 221.06432:10 221.0706:20
3-[4-methyl-1-(2-methylpropanoyl)-3-oxocyclohexyl]butanoic acid	7.626	267.159	17886.7	[M-H]-	267.16	C15H24O4	Menthane monoterpenoids	ZIOCYJNRYIRTQD-UHFFFAOYSA-N	O=C(O)CC(C)C1(C(=O)C(C)C)CC(=O)C(C)CC1	99.1	20.493	267.03647:19 267.048:19 267.05493:39 267.05725:19 267.05957:19 267.06186:19 267.06418:136 267.06647:136 267.06879:39 267.07111:19 267.07339:19 267.07571:19 267.07803:19 267.08032:19 267.08725:19 267.0965:19 267.09879:39 267.12878:39 267.14957:19 267.15189:58 267.15417:117 267.15649:312 267.15881:526 267.1611:429 267.16342:292 267.16571:234 267.16803:39 267.17035:39 267.17264:19 267.1842:19 267.19…	154.01384:10 196.14336:10 203.14061:10 207.14328:10 223.07179:10 267.15637:10 267.15869:10 267.16098:20 267.17252:10 268.06424:10
4-hydroxy-3-(3-methylbut-2-enyl)benzoic acid	11.0638	205.088	14369	[M-H]-	205.087	C12H14O3	Hydroxybenzoic acid derivatives	LBSJJNAMGVDGCU-UHFFFAOYSA-N	O=C(O)C1=CC=C(O)C(=C1)CC=C(C)C	99.1	14.6157	204.89429:5 204.89632:5 204.90439:5 204.95494:5 204.96303:22 204.96504:54 204.96707:65 204.96909:183 204.97112:167 204.97313:119 204.97516:32 204.97717:11 204.98325:11 204.98729:11 204.9893:11 204.99133:11 204.99335:5 204.99739:5 205.00751:5 205.01155:5 205.05199:5 205.05402:5 205.0621:5 205.06412:5 205.0722:5 205.07828:16 205.08031:102 205.08232:205 205.08435:377 205.08636:394 205.08839:426 205.…	112.98293:5 161.0925:5 161.09608:5 161.09787:20 161.09967:5 161.10326:10 161.10684:5 205.08105:5 205.08711:5
Pesticide3_Fluometuron_C10H11F3N2O_Urea, N,N-dimethyl-N'-[3-(trifluoromethyl)phenyl]-	1.50258	233.088	66799	[M+H]+	233.089	C10H11F3N2O	N-phenylureas	RZILCCPWPBTYDO-UHFFFAOYSA-N	FC(F)(F)C=1C=CC=C(N=C(O)N(C)C)C1	98.9	159.405	233.02287:44 233.03796:44 233.06813:87 233.07675:44 233.07892:44 233.08107:87 233.08322:131 233.08537:392 233.08754:785 233.08969:785 233.09184:480 233.09399:392 233.09616:436 233.09831:262 233.10046:44 233.10478:131 233.10693:131 233.10909:131 233.11125:44 233.1134:87 233.11555:44 233.11771:44 233.11987:87 233.12202:131 233.12418:174 233.12634:87 233.13496:44 233.13927:44 233.14143:44 233.16083:…	100.98666:10 101.02356:10 101.07182:10 101.08033:10 102.05363:10 103.0015:10 103.05453:10 104.04735:10 104.05023:10 104.05599:10 105.03625:10 105.04059:10 105.05071:10 105.06374:10 106.0429:10 106.05163:10 106.06181:20 106.06471:20 106.06762:20 106.06908:10 106.07053:10 107.0529:10 107.05582:20 107.05875:10 107.0602:20 107.06167:31 107.06313:10 107.06459:10 107.07189:10 107.07481:10 108.06329:20 …
[(5R,6S,7S,8aR)-8a-ethenyl-5-hydroxy-6-(3-methoxy-3-oxoprop-1-en-2-yl)-4-methylidene-3-oxo-1,4a,5,6,7,8-hexahydroisochromen-7-yl] 2-(hydroxymethyl)prop-2-enoate	1.67017	391.138	34364.1	[M-H]-	391.14	C20H24O8	Terpene lactones	FZALQGCQQJLGKE-ZBUWNZDNSA-N	O=C(OC)C(=C)C1C(O)C2C(=C)C(=O)OCC2(C=C)CC1OC(=O)C(=C)CO	98.8	50.7081	391.06848:37 391.08801:37 391.09082:37 391.0936:37 391.11316:37 391.11597:37 391.11874:37 391.12155:73 391.12433:220 391.12714:183 391.12991:403 391.13272:403 391.1355:403 391.13831:586 391.14108:73 391.14389:110 391.15506:73 391.15784:73 391.16342:37 391.16623:37 391.17181:110 391.18579:37 392.11362:37 392.11642:37 392.1192:37 392.12201:73 392.12482:73 392.12759:73 392.1304:110 392.13321:110 392…	137.06947:10 301.099:10 345.13263:10 353.12488:10 360.56476:10 391.08029:10 391.12497:10
GALACTARATE	1.39085	209.028	48942.7	[M-H]-	209.03	C6H10O8	Glucuronic acid derivatives	DSLZVSRJTYRBFB-UHFFFAOYSA-N	O=C(O)C(O)C(O)C(O)C(O)C(=O)O	98.7	23.5317	208.63251:103 208.7243:103 208.87326:103 208.93246:103 208.95084:103 209.00595:103 209.008:103 209.01003:103 209.01207:103 209.01411:103 209.01616:103 209.02023:103 209.02432:103 209.02637:617 209.02841:720 209.03044:514 209.03862:103 209.05904:103 209.06108:206 209.06311:411 209.06516:617 209.0672:720 209.06924:617 209.07129:206 209.07332:206 209.3123:103 209.34294:103 209.77838:103 209.8418:103…	121.03659:10 165.0672:10 166.52367:10 191.03667:10
Coumestan base + 2O, O-Hex	8.78177	429.081	29646.8	[M-H]-	429.082	C21H18O10	Coumarin and derivatives	JSKGNHCHUPJTOQ-UHFFFAOYNA-N	O=C4OC=2C=C(OC1OC(CO)C(O)C(O)C1(O))C=CC=2C=5OC=3C=C(O)C=CC=3C4=5	98.7	8.92494	428.80591:14 429.03406:14 429.04575:14 429.05161:14 429.05743:14 429.06622:27 429.06915:41 429.07208:95 429.07498:217 429.07791:489 429.08084:651 429.08377:366 429.0867:231 429.08963:95 429.09256:41 429.09546:14 429.09839:54 429.10718:14 429.11011:14 429.11304:41 429.11594:136 429.11887:41 429.1218:27 429.12766:27 429.13351:27 429.13641:14 429.14227:14 429.14813:14 429.15106:27 429.15399:14 429.1…	227.07552:10 258.23682:10 267.0452:10 321.00836:10 337.07855:10 385.06262:10 429.11841:10 429.19446:10 429.19739:10 429.20908:10 429.21494:10 429.22079:10
2R,3S,4S,5R,6S)-2-[[(2R,3R,4R)-3,4-dihydroxy-4-(hydroxymethyl)oxolan-2-yl]oxymethyl]-6-[4-hydroxy-3-(3-methylbut-2-enyl)phenoxy]oxane-3,4,5-triol	8.18347	471.189	199210	[M-H]-	471.187	C22H32O11	Phenolic glycosides	UEAATLOMPYZOFF-PYEGHPNJSA-N	OC1=CC=C(OC2OC(COC3OCC(O)(CO)C3O)C(O)C(O)C2O)C=C1CC=C(C)C	98.6	499.503	471.00497:40 471.03561:40 471.0387:40 471.04483:119 471.04788:278 471.05096:278 471.05402:396 471.05707:515 471.06015:119 471.0632:238 471.06628:79 471.06934:119 471.07242:40 471.07547:40 471.0816:40 471.08466:119 471.08774:40 471.09079:40 471.09387:40 471.11533:81 471.11838:40 471.12451:79 471.1337:119 471.14597:201 471.14905:40 471.15515:81 471.15823:81 471.16129:40 471.1705:481 471.17355:804 4…	112.98653:10 204.03743:10 205.04726:10 217.12015:10 217.15552:10 219.02617:10 219.13486:10 219.13904:10 219.14113:10 223.00026:10 261.15936:10 263.11877:31 263.12109:20 263.12338:51 263.12567:20 263.12796:92 263.13025:122 263.13254:41 263.13483:41 263.13712:10 264.13681:10 287.1217:10 293.03345:10 293.03586:10 365.10815:10 425.1673:10 425.17313:31 425.17896:10 425.18185:10 471.09641:10 471.16998:…
3-Hydroxyphysodic acid	5.96027	485.178	17942.9	[M-H]-	485.176	C26H30O9	Depsides and depsidones	BQHHNAPTXQOPBW-UHFFFAOYSA-N	O=C(O)C1=C(O)C=C2OC(=O)C3=C(OC2=C1CCCCC)C(O)=C(O)C=C3CC(=O)CCCCC	98.6	22.3759	485.02802:4 485.0498:4 485.05292:4 485.05911:8 485.06223:8 485.06534:36 485.06845:24 485.07156:28 485.07468:36 485.07779:12 485.0809:16 485.08401:4 485.08713:12 485.09332:4 485.09955:16 485.10266:12 485.10577:12 485.10889:16 485.112:16 485.11511:12 485.11823:4 485.12134:4 485.12445:4 485.12756:20 485.13068:12 485.13376:16 485.13687:24 485.13998:4 485.1431:12 485.14621:8 485.14932:8 485.15244:12 4…	237.04379:5 295.05994:5 305.12119:5 313.06824:5 333.02322:5 378.99902:5 439.15805:10 449.12775:5 485.07706:5 485.09259:5 485.09882:5 485.11749:5 485.14548:5 485.14859:5 485.16104:5 485.16415:10 485.17035:10 485.17346:5 485.17657:15 485.17969:15 485.18591:20 485.18903:10 485.19525:5 485.64639:5 486.19424:5
D-FRUCTOSE	1.31118	179.054	323999	[M-H]-	179.056	C6H12O6	Monosaccharides	BJHIKXHVCXFQLS-ZXEDONINSA-N	O=C(CO)C(O)C(O)C(O)CO	98.4	185.383	178.80295:157 179.00317:157 179.02017:157 179.04285:157 179.04851:470 179.0504:1568 179.05229:2978 179.05418:5800 179.05608:5173 179.05797:4859 179.05984:4076 179.06174:2038 179.06363:627 179.06552:314 179.06741:157 179.06931:157 179.09009:314 180.05521:627 180.0571:314 180.05899:470 180.06088:1097 180.06279:470 180.06468:627 180.06657:314 180.37369:157 180.4913:157 180.91273:157 181.05902:314 18…	101.02287:10 113.02087:10 119.03179:10 119.03642:10 125.01839:10 131.03059:10 131.03221:10 161.04277:10 161.04457:10 161.04814:10 161.04994:10 179.05356:10 179.05545:31 179.05734:10 179.05923:10 179.06113:10
epicatechin gallate	8.82177	441.081	137148	[M-H]-	441.083	C22H18O10	Catechin gallates	LSHVYAFMTMFKBA-TZIWHRDSSA-N	O=C(OC1CC=2C(O)=CC(O)=CC2OC1C3=CC=C(O)C(O)=C3)C4=CC(O)=C(O)C(O)=C4	98.4	62.0457	440.9769:12 441.0184:12 441.03027:12 441.03323:12 441.03619:48 441.03918:12 441.0451:12 441.04807:48 441.05103:24 441.05698:12 441.0629:36 441.06586:12 441.06882:48 441.07181:215 441.07477:251 441.07773:658 441.08069:610 441.08365:455 441.08664:431 441.0896:132 441.09256:180 441.09552:12 441.09848:60 441.10147:12 441.10443:36 441.11035:36 441.11331:96 441.11627:96 441.11926:48 441.12222:96 441.12…	203.0417:10 225.11145:10 233.04929:10 277.03696:20 295.03552:10 295.04767:10 295.05008:10 295.05252:10 308.19736:10 313.06308:10 441.1131:10
Sinapyl alcohol	8.18347	209.08	56985.6	[M-H]-	209.082	C11H14O4	Methoxyphenols	LZFOPEXOUVTGJS-UHFFFAOYSA-N	OC=1C(OC)=CC(C=CCO)=CC1OC	98.4	66.8878	208.97191:40 208.98416:40 209.04337:40 209.04541:40 209.05766:40 209.07196:79 209.07401:396 209.07603:1625 209.07808:1546 209.08012:2181 209.08217:1427 209.08421:436 209.08626:119 209.08829:79 209.09033:79 209.09238:40 209.70543:40 210.07779:40 210.07983:79 210.08188:317 210.08392:278 210.08597:238 210.08801:79 210.81938:40 211.04704:40 211.05115:40 211.0614:40 211.07986:40 211.10039:40 211.58078…	141.09186:10 141.09689:10 141.09857:10 163.07251:20 209.07878:31 209.08083:10 209.0849:10 209.08694:10 604.54303:10
IRIGENIN, DIBENZYL ETHER	8.98193	539.173	29082.8	[M-H]-	539.171	C32H28O8	4'-O-methylisoflavones	BDFCYBFDARSRDM-UHFFFAOYSA-N	O=C1C(=COC=2C=C(OCC=3C=CC=CC3)C(OC)=C(O)C21)C=4C=C(OC)C(OC)=C(OCC=5C=CC=CC5)C4	98.4	88.4767	539.02551:12 539.0321:12 539.0354:24 539.03864:24 539.04193:24 539.04523:49 539.04852:37 539.05176:12 539.06158:12 539.078:24 539.08453:24 539.08783:12 539.09442:12 539.10095:12 539.10425:12 539.11078:12 539.11407:12 539.11737:12 539.12061:37 539.1239:12 539.1272:24 539.13049:12 539.13373:12 539.13702:12 539.14032:24 539.14355:24 539.15015:12 539.15344:61 539.15668:37 539.15997:37 539.16327:110 5…	112.98474:3 147.04062:3 147.04233:3 147.04576:3 147.04747:3 147.04918:3 147.05603:3 165.04921:3 165.0619:3 179.03262:3 179.05341:3 179.05908:3 201.01665:3 225.04387:3 275.10147:3 277.03015:3 293.02838:3 293.0332:3 307.03845:3 311.05768:3 311.53354:3 315.02029:3 331.00595:3 341.07043:3 345.10904:3 345.11166:3 345.11429:3 345.11691:3 345.11954:8 345.12479:5 345.13004:3 357.06055:3 359.09412:3 367.0…
(1S,4aS,7S,7aS)-7-hydroxy-7-methyl-1-[(2S,3R,4S,5S,6R)-3,4,5-trihydroxy-6-(hydroxymethyl)oxan-2-yl]oxy-4a,5,6,7a-tetrahydro-1H-cyclopenta[c]pyran-4-carboxylic acid	11.4353	375.178	42689	[M-H]-	375.18	C16H24O10	Iridoid O-glycosides	VLCHQFXSBHIBRV-NJPMDSMTSA-N	O=C(O)C1=COC(OC2OC(CO)C(O)C(O)C2O)C3C1CCC3(O)C	98.3	103.509	374.9101:6 374.96753:6 374.9812:11 374.98392:6 374.98938:11 374.99487:6 374.99759:6 375.00034:6 375.00308:6 375.01401:6 375.01675:6 375.02222:6 375.03043:12 375.03589:6 375.0441:11 375.05502:6 375.05777:12 375.1152:6 375.12613:6 375.1398:17 375.14255:29 375.14801:29 375.15622:6 375.15897:12 375.16168:29 375.16443:30 375.16718:65 375.16989:148 375.17264:492 375.17538:884 375.1781:962 375.18085:718…	115.00491:3 121.06303:3 121.06769:3 121.07079:3 125.09863:3 177.05019:3 181.11882:3 185.11069:3 185.11261:8 185.11646:3 185.11838:5 185.1203:3 185.12799:3 207.09422:3 207.09625:5 207.10031:3 207.10844:3 207.11047:3 211.12932:5 211.13753:5 211.13957:3 211.14574:3 235.12996:8 235.13211:5 235.13428:8 238.93466:3 245.04591:3 245.19405:3 249.14363:3 257.10803:3 257.11484:5 257.1171:5 257.12164:3 257.1…
XANTHOSINE 5'-MONOPHOSPHATE	6.4854	363.032	22520.8	[M-H]-	363.034	C10H13N4O9P	Purine ribonucleoside monophosphates	DCTLYFZHFGENCW-HAVMAKPUSA-N	O=C1NC(=O)C=2N=CN(C2N1)C3OC(COP(=O)(O)O)C(O)C3O	98.3	35.1162	362.98914:5 362.99719:5 363.00259:5 363.00797:5 363.01065:5 363.01334:14 363.01602:14 363.01874:9 363.02142:29 363.02411:127 363.02679:250 363.02948:377 363.03217:494 363.03488:391 363.03757:259 363.04025:146 363.04294:47 363.04562:28 363.04831:14 363.05103:10 363.0564:10 363.05908:9 363.06177:19 363.06448:19 363.06717:5 363.06985:37 363.07254:56 363.07523:9 363.07791:19 363.08063:5 363.08331:5 3…	109.02129:5 133.00832:5 133.00995:5 133.01157:10 133.0132:5 133.01808:5 134.0396:5 135.04204:5 135.04861:5 135.05025:5 179.03447:10 179.03825:20 179.04202:5 179.04581:5 183.02826:5 201.00659:10 201.00861:5 201.0106:10 201.0126:10 201.0146:5 201.0166:5 201.01862:10 201.02061:10 201.02261:5 201.02461:10 231.07465:5 247.00856:5 270.88068:5 273.03015:5 273.03714:5 287.04727:5 317.01352:5 317.01602:5 …
Hydroxypyridin + C5H10NO or 6-Hydroxypseudooxynicotine (not validated)	1.34527	195.112	84883.1	[M+H]+	195.114	C10H14N2O2	Nicotine and derivatives	UMLOUOBDBGOHHR-UHFFFAOYSA-N	O=C(C=1C=NC(O)=CC=1)CCCNC	98.2	171.722	194.86729:142 194.99147:142 195.06641:142 195.07034:142 195.07233:426 195.0743:426 195.07823:426 195.0881:142 195.10585:426 195.10782:710 195.10979:568 195.11177:852 195.11374:426 195.11571:568 195.90935:142 196.07143:142 196.07341:142 196.11295:142 196.11691:142 196.12086:142 196.86305:142 196.87296:142 196.95815:142 196.98589:142 197.01166:142 197.02751:142 197.06517:142 197.08698:568 197.08896…	103.04021:10 103.05312:10 104.05457:10 105.07244:10 106.03419:10 106.06474:10 106.06618:10 106.07055:10 106.72301:10 107.05146:20 107.05584:20 107.0573:31 107.05876:31 107.06023:20 107.06315:41 107.06461:20 107.06607:51 107.07191:10 107.07776:10 107.96352:10 108.03982:10 108.04422:10 108.06477:10 108.06624:41 108.0677:20 108.06918:31 108.07652:10 108.07945:10 108.08092:10 108.08385:10 108.08679:1…
7-hydroxy-2-(4-hydroxy-3,5-dimethoxyphenyl)-5-[(2S,3R,4S,5S,6R)-3,4,5-trihydroxy-6-(hydroxymethyl)oxan-2-yl]oxychromen-4-one	1.26702	515.135	79661.9	[M+H]2+	515.136	C23H24O12	Flavonoid O-glycosides	FLSOTPIEFVBPBU-LDBVRRDLSA-N	O=C1C=C(OC2=CC(O)=CC(OC3OC(CO)C(O)C(O)C3O)=C12)C=4C=C(OC)C(O)=C(OC)C4	98.2	316.817	515.10889:202 515.1217:202 515.12488:405 515.12811:202 515.13129:607 515.13452:2024 515.1377:1417 515.14093:1619 515.1441:1417 515.14734:1215 515.15051:607 515.22107:202 515.22424:405 515.22748:202 515.23065:405 515.23389:202 515.63776:405 515.64093:607 515.64417:810 515.6474:810 515.65057:405 515.65381:405 515.66022:202 516.13159:202 516.13806:202 516.14124:202 516.14447:405 516.14764:202 516.15…	101.00393:10 101.00535:10 101.00677:10 101.00819:10 101.01102:10 101.02238:10 103.04904:10 104.00151:10 105.01334:10 106.0228:10 107.00641:10 107.01079:10 107.01225:10 109.02264:10 109.02559:10 109.02706:51 109.02853:41 109.03001:31 109.03149:10 109.0359:10 109.03738:10 109.03886:10 109.06097:10 109.08162:10 110.01559:10 110.96991:10 110.9714:20 110.97289:20 110.97437:20 110.97586:10 110.97735:10…
maclurin	1.22737	263.058	192091	[M+2H]2+	263.06	C13H10O6	Benzophenones	XNWPXDGRBWJIES-UHFFFAOYSA-N	O=C(C1=CC=C(O)C(O)=C1)C=2C(O)=CC(O)=CC2O	98.1	745	262.65744:6 262.8909:6 263.00308:6 263.00998:6 263.01685:11 263.02371:12 263.02829:6 263.03058:11 263.03287:23 263.03516:6 263.03745:36 263.03973:36 263.04202:6 263.04431:36 263.0466:95 263.04889:161 263.05118:392 263.05347:1294 263.05576:2439 263.05804:3188 263.06033:2736 263.06262:1612 263.06491:633 263.0672:229 263.06949:78 263.07181:47 263.0741:24 263.07639:30 263.07867:6 263.08096:6 263.0832…	100.00177:10 100.02013:10 101.00251:20 101.00535:61 101.00677:71 101.00819:71 101.00961:102 101.01102:102 101.01244:41 101.01386:10 101.01528:10 101.0167:10 101.01812:10 101.01954:10 101.02096:10 101.02238:20 102.00253:10 103.04044:10 105.00466:10 105.18848:10 105.22179:10 106.00244:10 106.0228:10 106.97574:10 107.00641:10 107.06046:10 107.06192:10 107.06338:10 107.06776:10 107.15252:10 108.06207…
Erianin	1.34527	319.148	44231.9	[M+H]+	319.15	C18H22O5	Stilbenes	UXDFUVFNIAJEGM-UHFFFAOYSA-N	OC1=CC(=CC=C1OC)CCC2=CC(OC)=C(OC)C(OC)=C2	98.1	141.805	319.00693:142 319.05737:142 319.08765:142 319.09521:284 319.14059:426 319.14313:710 319.14566:568 319.14816:142 319.1507:852 319.17087:142 319.1759:142 320.07706:142 320.11243:142 320.12253:142 320.13266:142 320.14526:142 320.15033:142 321.03769:284 321.04779:142 321.07056:142 321.09586:142 321.14395:142 321.86038:142 321.91107:142 321.91867:142 322.08841:142 322.11374:142 323.01904:142 323.11801…	100.04956:10 105.05652:10 105.07389:10 106.06764:10 106.07201:10 107.05876:10 107.06461:10 107.06899:10 108.0633:10 108.07064:10 108.07652:10 108.07798:10 108.08385:10 109.02535:10 109.02978:10 109.03568:10 109.06074:10 109.06959:10 109.07549:10 110.05534:10 110.06571:10 110.08794:10 111.0887:10 114.0548:10 114.09552:10 114.94621:10 115.05522:10 116.02198:10 116.06457:10 116.07674:10 117.06305:10…
Arctiin	7.66567	579.206	49529.5	[M-H]-	579.208	C27H34O11	Lignols	XOJVHLIYNSOZOO-UHFFFAOYNA-N	COC1=CC(CC2C(CC3=CC(OC)=C(OC)C=C3)COC2=O)=CC=C1OC1OC(CO)C(O)C(O)C1O	97.9	93.5635	578.72345:21 578.72681:21 579.00543:21 579.00885:41 579.01221:41 579.0224:21 579.03259:21 579.03601:21 579.07001:41 579.07336:21 579.0802:21 579.09039:41 579.10059:21 579.10394:21 579.10736:21 579.11078:62 579.1142:82 579.11755:21 579.12097:123 579.12439:41 579.12775:62 579.13116:41 579.13458:21 579.14136:21 579.14478:21 579.14813:21 579.15155:21 579.15497:21 579.15833:21 579.16174:62 579.16516:2…	223.0378:10 399.11627:10 401.00021:10 417.14532:20 417.15109:20 417.15396:31 417.15686:10 417.15973:20 417.16263:10 417.1684:10 418.15253:10 516.09338:10 527.27576:10 533.25916:10 533.26892:10 534.62311:10 579.12549:10 579.19348:10 579.20026:10 579.21729:10 579.24109:10 579.24445:10
Difucol Hexamethyl Ether	1.5505	333.132	40342.2	[M-H]-	333.134	C18H22O6	Biphenyls and derivatives	PKTVMNKLPFVXBH-UHFFFAOYSA-N	O(C1=CC(OC)=C(C(OC)=C1)C2=C(OC)C=C(OC)C=C2OC)C	97.9	28.0436	333.02151:57 333.02408:57 333.03955:57 333.04727:114 333.04987:57 333.05502:57 333.05759:114 333.06018:57 333.06274:57 333.06531:114 333.0679:57 333.07047:171 333.07562:114 333.07822:57 333.08078:57 333.08337:114 333.09366:57 333.12201:114 333.1246:227 333.12717:568 333.12976:227 333.13232:682 333.13492:227 333.13748:171 333.14264:171 333.53195:57 334.05057:57 334.05573:57 334.06604:57 334.0712:5…	107.05111:10 133.01114:10 149.06769:10 152.99149:10 197.08731:10 239.10251:10 243.05138:10 270.92908:10 295.10571:10 333.06931:10 333.07962:10
Diferuloyl putrescine	8.74177	439.185	24013.5	[M-H]-	439.187	C24H28N2O6	Ferulic acid and derivatives	CHEMZHJQHCVLFI-UHFFFAOYSA-N	OC(=NCCCCN=C(O)C=CC=1C=CC(O)=C(OC)C=1)C=CC=2C=CC(O)=C(OC)C=2	97.9	27.3469	438.78549:12 438.79437:12 439.01035:12 439.02219:12 439.02515:12 439.02811:12 439.03403:24 439.03699:12 439.04587:12 439.05179:12 439.05475:12 439.05771:12 439.06067:24 439.0636:36 439.06656:36 439.06952:24 439.07248:24 439.07544:12 439.08136:24 439.08728:24 439.09024:24 439.0932:24 439.09616:24 439.09912:85 439.10208:85 439.10504:73 439.108:97 439.11096:12 439.11392:48 439.11688:12 439.11984:36 …	135.04529:5 182.97476:5 200.04872:5 247.07739:5 247.10847:5 289.11099:5 289.11578:5 289.11819:5 289.12299:5 289.1254:5 289.13022:5 289.1326:5 371.07669:5 394.62665:5 395.13458:5 439.10205:5 439.10797:5 439.16418:5 439.17603:20 439.18787:10 439.19083:10 439.19379:10 439.27072:5
Octyl gallate	1.46308	305.132	107695	[M+H]+	305.13	C15H22O5	Galloyl esters	NRPKURNSADTHLJ-UHFFFAOYSA-N	O=C(OCCCCCCCC)C1=CC(O)=C(O)C(O)=C1	97.5	375.774	305.04095:60 305.05576:60 305.0607:60 305.07056:60 305.07303:60 305.07547:60 305.08041:241 305.08289:301 305.08536:241 305.08783:60 305.09274:60 305.09769:60 305.10754:121 305.11002:121 305.11249:60 305.11493:121 305.1174:60 305.11987:121 305.12234:60 305.12482:362 305.12729:1085 305.12973:1266 305.1322:1990 305.13467:1025 305.13715:724 305.13962:422 305.14206:121 305.14453:121 305.147:121 305.14…	100.07505:10 100.07928:10 102.03945:10 102.05086:10 103.05748:10 104.04167:10 104.04455:20 104.04599:10 104.04743:31 104.04887:31 104.05031:10 104.05175:20 104.05319:31 104.05463:10 104.05607:41 104.05751:10 104.06615:10 105.03777:10 105.04211:10 105.04356:20 105.04501:20 105.0479:10 105.0508:31 105.05225:10 105.05514:10 105.05659:20 105.05948:10 105.06093:10 106.02699:10 106.04735:10 106.0488:10…
(1S,4aS,7S,7aS)-1-[(2S,3R,4S,5S,6R)-6-[[(E)-3-(3,4-dihydroxyphenyl)prop-2-enoyl]oxymethyl]-3,4,5-trihydroxyoxan-2-yl]oxy-7-hydroxy-7-methyl-4a,5,6,7a-tetrahydro-1H-cyclopenta[c]pyran-4-carboxylic acid	8.02532	537.156	72650.4	[M-H]-	537.158	C25H30O13	Iridoid O-glycosides	AEBORMNUOJEQOL-OWDFILOBSA-N	O=C(O)C1=COC(OC2OC(COC(=O)C=CC3=CC=C(O)C(O)=C3)C(O)C(O)C2O)C4C1CCC4(O)C	97.5	131.919	537.0575:65 537.06403:65 537.07056:196 537.09351:65 537.09674:131 537.10004:196 537.10333:65 537.10657:131 537.11316:65 537.11639:131 537.12952:65 537.13605:131 537.14587:65 537.14911:655 537.1524:917 537.1557:1506 537.15894:1179 537.16223:1441 537.16547:589 537.16876:393 537.17206:196 537.17529:196 537.18512:65 537.19824:65 537.20477:65 537.24408:65 537.24731:131 537.25061:65 537.25385:65 537.26…	112.98489:5 196.97296:5 201.01279:5 221.07056:5 269.05942:5 312.03986:5 312.04984:5 335.07788:5 349.14514:5 359.03802:5 359.09155:5 377.03882:5 385.13245:5 386.11688:5 393.0824:5 449.2775:5 474.07724:10 475.07706:5 490.2663:5 493.16599:5 493.20987:5 537.15027:5 537.17316:5 537.18628:5 537.19281:15 537.19611:5 537.20593:5 537.23865:5 537.33685:5 539.02399:5 806.04633:5 855.17664:5 1013.13391:5
[(2R,3S,4S,5R,6S)-6-(3,4-dihydroxybenzoyl)oxy-3,4,5-trihydroxyoxan-2-yl]methyl 3,4-dihydroxybenzoate	5.13715	451.22	35227.9	[M-H]-	451.222	C20H20O12	p-Hydroxybenzoic acid alkyl esters	VNQNUULCMPXFER-XDCWJTEKSA-N	O=C(OCC1OC(OC(=O)C2=CC=C(O)C(O)=C2)C(O)C(O)C1O)C3=CC=C(O)C(O)=C3	97.5	50.9128	450.77579:7 450.94971:14 450.95569:7 450.9617:7 450.96469:14 450.96768:14 450.9707:34 450.97369:48 450.97668:48 450.97971:14 450.9827:27 450.98569:7 450.98868:7 450.9917:7 450.99469:7 451.00967:7 451.01569:14 451.04266:7 451.04568:14 451.04868:14 451.05167:14 451.05466:20 451.05768:14 451.06067:20 451.06665:7 451.07266:7 451.07867:27 451.08167:14 451.08765:14 451.09067:14 451.09366:14 451.09665:1…	146.94305:3 179.03267:3 245.05946:3 265.04401:3 274.06964:3 281.99527:3 297.07938:3 331.98831:3 339.11224:3 345.11185:3 345.15121:3 388.05908:3 405.1456:3 405.20529:3 405.20813:3 405.21948:3 451.08145:3 451.19843:3 451.20142:3 451.20444:3 451.20743:3 451.21341:3 451.21643:5 451.21942:3 451.22241:3 451.22543:8 451.22842:3 451.24042:3
Pesticide4_Cymoxanil_C7H10N4O3_(2E)-2-Cyano-N-(ethylcarbamoyl)-2-(methoxyimino)acetamide	1.54238	237.121	56578.7	[M+H]+	237.123	C7H10N4O3	Oxime ethers	XERJKGMBORTKEO-VZUCSPMQSA-N	N#CC(=NOC)C(O)=NC(O)=NCC	97.4	144.816	237.06419:31 237.06854:155 237.07071:31 237.07289:93 237.07506:186 237.07724:62 237.07941:31 237.08159:248 237.08376:279 237.08594:62 237.0881:124 237.09029:31 237.09245:31 237.09464:31 237.0968:31 237.09898:93 237.10115:62 237.10985:31 237.11203:93 237.1142:93 237.11638:62 237.11855:372 237.12073:682 237.12289:465 237.12506:434 237.12724:62 237.12941:62 237.13159:31 237.14029:62 237.15115:31 237…	103.06178:10 104.05319:10 104.05463:10 105.04066:10 105.04211:10 105.0508:10 105.06237:10 105.07829:10 106.05607:10 106.05898:10 106.06334:10 106.07207:10 106.95805:10 106.97703:10 107.04713:10 107.05882:10 107.06321:10 107.06905:10 108.00906:10 108.03107:10 108.04722:10 108.05309:10 108.06483:10 108.06924:10 108.95908:10 109.02689:10 109.03426:10 109.03573:10 109.06522:10 109.07112:10 109.07702:…
Lipoic acid	1.7105	205.034	41750.1	[M-H]-	205.036	C8H14O2S2	Lipoic acids and derivatives	AGBQKNBQESQNJD-UHFFFAOYNA-N	O=C(O)CCCCC1SSCC1	97.4	24.1222	204.55498:32 204.97934:193 204.98137:129 204.98541:32 204.98743:32 204.98946:32 204.99147:32 204.9935:32 205.01169:32 205.01372:64 205.01575:32 205.01776:64 205.01979:64 205.0218:96 205.02585:32 205.02788:96 205.02989:257 205.03192:321 205.03394:450 205.03596:354 205.03798:257 205.04001:225 205.04202:193 205.04405:32 205.05011:64 205.0582:32 205.06023:32 205.06226:32 205.06831:32 205.07236:64 205…	125.02903:10 127.02811:10 143.037:10 157.66785:10 204.97801:10 205.03867:10 205.04068:10 205.07709:10
sulochrin	1.7105	331.115	21582.2	[M-H]-	331.117	C17H16O7	Benzophenones	YJRLSCDUYLRBIZ-UHFFFAOYSA-N	O=C(OC)C=1C=C(O)C=C(OC)C1C(=O)C2=C(O)C=C(C=C2O)C	97.4	9.24082	330.97879:32 330.98648:32 331.00961:64 331.0173:32 331.02502:32 331.03531:32 331.05585:64 331.05844:64 331.061:129 331.06357:386 331.06613:257 331.0687:257 331.07129:193 331.07385:32 331.07642:32 331.0867:32 331.08926:64 331.09183:96 331.09439:32 331.09698:32 331.09955:96 331.10211:64 331.10468:161 331.10724:129 331.10983:129 331.1124:193 331.11496:450 331.11752:321 331.12009:32 331.12268:129 331…	125.01798:10 177.06328:10 293.08386:10 331.05731:10 331.06503:10 331.07272:10 331.07788:20 331.08557:10 331.10358:10
CORTISOL	14.1415	361.2	208454	[M-H]-	361.202	C21H30O5	21-hydroxysteroids	JYGXADMDTFJGBT-VWUMJDOOSA-N	O=C1C=C2CCC3C4CCC(O)(C(=O)CO)C4(C)CC(O)C3C2(C)CC1	97.3	90.3442	360.98495:20 360.98764:40 360.99838:20 361.03326:41 361.06815:41 361.16742:41 361.17816:20 361.18085:81 361.18353:41 361.18622:103 361.1889:163 361.19159:940 361.19427:1530 361.19696:2301 361.19965:2402 361.20233:1566 361.20502:1161 361.2077:589 361.21039:122 361.21307:102 361.21573:62 361.21841:40 361.22647:40 361.23721:21 362.1611:20 362.17993:21 362.1853:20 362.18799:60 362.19067:41 362.19336:…	171.10721:10 231.21451:10 257.1561:10 275.20255:10 275.2049:10 275.20721:10 275.20956:10 275.21191:10 275.21426:10 286.15353:10 293.1593:10 293.20041:10 293.20767:10 293.21249:20 293.2149:20 293.21976:31 315.18866:10 315.19867:10 340.98224:10 361.18225:10 361.19028:10 361.19296:20 361.19565:41 361.19833:10 361.20102:10 361.2037:10 361.20639:10
methyl 2-{7-hydroxy-11-methyl-2,9-dioxo-12,15-dioxatetracyclo[8.4.1.0,.0,]pentadeca-3,5,7-trien-13-yl}acetate	6.32208	331.138	21909	[M-H]-	331.136	C17H16O7	Naphthopyranones	IHXLRPOTFALLKF-UHFFFAOYSA-N	O=C(OC)CC1OC(C)C23OC3(C(=O)C=4C=CC=C(O)C4C2=O)C1	97.1	16.0318	330.81451:7 330.97379:7 330.99692:7 331.00204:14 331.02774:7 331.03802:7 331.04059:14 331.04315:29 331.04572:36 331.04831:7 331.05087:14 331.05344:14 331.056:14 331.05856:14 331.06116:7 331.06372:7 331.06628:7 331.06885:7 331.07141:43 331.07401:7 331.07657:29 331.07913:58 331.0817:43 331.08426:72 331.08685:29 331.08942:7 331.09198:43 331.09454:14 331.09711:29 331.10483:22 331.10739:7 331.10995:7 …	119.0408:10 331.10602:10 331.12659:10 331.14713:10
Tetrasaccharides (Hex-Hex-Hex-Hex)	1.27118	711.221	542084	[M-H]-	711.217	C24H42O21	Sugars	UQZIYBXSHAGNOE-UHFFFAOYNA-N	OCC4OC(OCC3OC(OCC2OC(OC1(OC(CO)C(O)C1(O))(CO))C(O)C(O)C2(O))C(O)C(O)C3(O))C(O)C(O)C4(O)	97	1780.84	711.03223:202 711.17535:202 711.18286:202 711.19794:202 711.20172:1822 711.20544:2227 711.20923:3644 711.21301:8704 711.2168:10324 711.22052:11538 711.2243:9514 711.22809:5870 711.23181:3441 711.2356:810 711.23938:1417 711.2431:1012 711.24689:202 711.25818:202 711.67255:202 711.68762:202 712.00031:202 712.04932:202 712.12091:202 712.14355:202 712.18872:202 712.1925:202 712.2038:202 712.20758:607 …	117.01336:10 119.0369:10 131.03433:10 143.03459:10 143.03629:10 148.60544:10 161.03979:20 161.04338:10 161.04697:10 161.05055:10 179.05045:10 179.05234:10 179.05421:10 179.058:20 221.06508:20 221.07138:10 221.07558:10 251.08118:10 264.07571:10 281.07935:10 281.0817:10 281.08408:31 281.08643:10 281.08881:10 281.09119:10 281.11722:10 305.10281:10 323.0957:10 323.10587:10 341.09268:10 341.09531:10 3…
Homocystine	6.32208	267.05	97041.4	[M-H]-	267.048	C8H16N2O4S2	Alpha amino acids	ZTVZLYBCZNMWCF-UHFFFAOYNA-N	O=C(O)C(N)CCSSCCC(N)C(=O)O	97	88.7349	267.01111:15 267.01804:37 267.03189:15 267.03418:8 267.0365:22 267.03882:30 267.04111:97 267.04343:338 267.04572:670 267.04803:1259 267.05035:1901 267.05264:1548 267.05496:769 267.05725:316 267.05957:98 267.06189:90 267.06418:37 267.0665:8 267.07111:7 267.07343:8 267.07571:7 267.07803:7 267.08264:15 267.08496:52 267.08728:29 267.08957:37 267.09189:29 267.09418:14 267.0965:14 267.10342:14 267.1057…	105.01888:10 105.02177:10
N-ACETYLGLYCINE	1.78327	118.052	47157.4	[M+H]+	118.05	C4H7NO3	N-acyl-alpha amino acids	OKJIRPAQVSHGFK-UHFFFAOYSA-N	CC(O)=NCC(O)=O	96.9	99.7185	117.67835:5 118.0263:5 118.02937:10 118.0309:10 118.03857:10 118.04163:15 118.04623:10 118.04777:45 118.0493:164 118.05084:220 118.05238:320 118.05391:210 118.05544:211 118.05698:169 118.05851:148 118.06004:186 118.06158:211 118.06311:271 118.06464:309 118.06618:252 118.06771:154 118.06925:98 118.07079:46 118.07232:10 118.07385:15 118.07539:25 118.07692:16 118.07845:5 118.07999:5 118.68372:5 118.…	100.07498:5 102.03796:5 115.04916:5 116.04176:5 116.04632:10 116.04936:5 116.05088:5 117.04625:5 117.04778:20 117.0493:5 117.05083:10 117.05235:36 117.05389:51 117.05541:36 117.05694:36 117.05846:36 117.06:41 117.06152:36 117.06305:26 117.06458:5 117.07375:5 118.03819:5 118.04126:10 118.04279:5 118.04586:5 118.04739:10 118.04893:5 118.05046:15 118.05199:15 118.05353:15 118.05507:5 118.0566:31 118…
Harmine	1.3062	213.119	597660	[M+H]+	213.116	C13H12N2O	Harmala alkaloids	BXNJHAXVSOCGBA-UHFFFAOYSA-N	N=1C=CC=2C=3C=CC(OC)=CC3NC2C1C	96.7	1687.52	212.97263:187 213.00354:187 213.0056:187 213.02414:187 213.08597:187 213.11276:373 213.11482:4291 213.1169:7836 213.11896:11194 213.12102:10075 213.12308:10448 213.12514:8023 213.1272:4851 213.12926:1866 213.13132:746 213.13338:187 213.13544:187 213.1375:187 213.14369:187 213.15399:187 213.62012:187 213.96901:187 214.03717:187 214.10741:187 214.11774:373 214.11981:560 214.12187:1866 214.12393:933…	104.05029:10 104.05173:10 104.05316:10 104.0546:10 105.04932:10 106.06477:20 106.7216:10 107.04565:10 107.04858:10 107.05296:10 107.05441:31 107.05588:31 107.05733:41 107.0588:82 107.06026:163 107.06172:71 107.06318:122 107.06464:92 107.0661:71 107.06757:10 107.06902:20 107.07049:20 107.07487:20 107.07633:10 107.42727:21 108.01785:10 108.03252:21 108.04426:21 108.05306:11 108.05746:11 108.05894:2…
4-[5-[[4-[5-[acetyl(hydroxy)amino]pentylamino]-4-oxobutanoyl]-hydroxyamino]pentylamino]-4-oxobutanoic acid	14.4479	483.245	45461.7	[M+H]+	483.243	C20H36N4O8	N-acyl amines	VJQANBSDAGCDJE-UHFFFAOYSA-N	O=C(O)CCC(O)=NCCCCCN(O)C(=O)CCC(O)=NCCCCCN(O)C(=O)C	96.5	278.734	483.08691:7 483.09622:7 483.11172:15 483.13345:7 483.20795:7 483.21103:7 483.21725:15 483.22037:7 483.22345:15 483.22656:7 483.22968:111 483.23276:246 483.23587:424 483.23898:883 483.24207:808 483.24518:936 483.24829:803 483.2514:493 483.25449:284 483.2576:134 483.26071:75 483.26379:22 483.26691:8 483.27002:15 483.27933:7 483.28864:7 483.30417:7 483.31036:15 483.32278:8 483.3259:8 484.22958:7 484…	104.10358:2 104.10646:4 104.10789:2 105.06813:2 105.11879:2 107.08363:2 107.08948:2 107.0924:2 108.08681:2 109.10206:4 109.105:2 111.05003:2 111.08128:2 119.08672:2 119.0898:2 119.09288:2 121.09508:2 123.11553:2 123.79797:2 125.05637:2 125.07216:2 125.09111:4 129.05093:2 131.09117:2 133.08388:2 133.09691:2 133.09853:2 135.12279:2 136.703:2 137.12595:2 145.10051:2 146.97055:2 146.97569:6 146.9774:…
Tryptophan	4.02987	203.081	111657	[M-H]-	203.083	C11H12N2O2	Indolyl carboxylic acids and derivatives	QIVBCDIJIAJPQS-UHFFFAOYNA-N	NC(CC1=CNC2=CC=CC=C12)C(O)=O	96.3	102.948	202.90013:4 202.90213:8 202.90414:24 202.90616:8 202.91019:4 203.00273:8 203.00475:8 203.01077:8 203.03493:4 203.03693:4 203.05504:8 203.05705:8 203.05907:8 203.06511:4 203.06712:4 203.07315:4 203.07516:88 203.07718:306 203.07919:643 203.08121:763 203.08322:730 203.08524:567 203.08723:285 203.08925:138 203.09126:63 203.09328:29 203.09529:8 203.09731:4 203.09932:8 203.1134:4 203.43152:4 203.90916:…	116.04162:1 116.04618:1 116.04771:4 116.04922:5 116.05075:6 116.05227:5 116.05379:2 116.05531:2 116.05683:1 117.05696:1 117.0646:1 117.88959:1 123.04441:1 127.77423:1 128.04733:1 130.06386:1 132.07828:1 132.08153:1 133.0294:1 142.05757:1 142.06094:1 142.06262:2 142.0643:2 142.06599:2 142.06767:1 142.06935:1 142.07104:1 142.07272:1 142.0761:1 157.07806:1 157.12054:1 158.89207:1 159.07013:1 159.077…
Daphnetin	1.38437	201.007	77421.4	[M+H]+	201.01	C9H6O4	7,8-dihydroxycoumarins	ATEFPOUAMCWAQS-UHFFFAOYSA-N	O=C1OC=2C(O)=C(O)C=CC2C=C1	96.1	116.178	200.95906:106 201.0011:634 201.0031:1268 201.0051:634 201.0071:951 201.00909:317 201.01109:106 201.01311:317 201.01511:106 201.03313:106 201.04514:106 201.06516:106 201.08318:106 201.08517:106 201.10519:106 201.11121:106 201.11922:106 201.14124:106 201.93498:106 202.00923:211 202.01526:106 202.06543:106 202.06743:106 202.07747:106 202.10356:106 202.11961:106 202.42082:106 202.94949:106 203.01385:…	100.92991:10 100.98949:10 101.04342:10 101.06897:10 101.08032:10 106.98425:10 107.01784:10 107.02076:10 107.05727:10 107.05874:10 107.0602:20 107.06312:10 107.06604:10 107.0675:10 108.9752:10 109.05923:10 109.06071:10 109.06808:10 109.07398:10 109.07545:20 109.07693:10 109.07841:10 109.07988:20 109.0843:10 109.08578:10 110.04198:10 110.04495:10 110.04643:10 110.04791:20 110.04939:10 110.05235:10 …
5,7-dihydroxy-2-(4-hydroxyphenyl)-6-[3,4,5-trihydroxy-6-(hydroxymethyl)oxan-2-yl]-8-(3,4,5-trihydroxyoxan-2-yl)chromen-4-one	6.20192	563.232	20408.6	[M-H]-	563.229	C26H28O14	Flavonoid 8-C-glycosides	MMDUKUSNQNWVET-UHFFFAOYSA-N	O=C1C=C(OC2=C1C(O)=C(C(O)=C2C3OCC(O)C(O)C3O)C4OC(CO)C(O)C(O)C4O)C=5C=CC(O)=CC5	96	41.7713	563.0918:19 563.11188:19 563.12866:19 563.13202:37 563.13873:37 563.1521:19 563.15546:37 563.16217:19 563.16553:19 563.17224:19 563.1756:19 563.18225:37 563.19232:19 563.20575:37 563.21246:19 563.21576:74 563.21912:19 563.22247:167 563.22583:242 563.22919:613 563.23254:743 563.2359:557 563.23926:390 563.24261:167 563.24597:130 563.24933:37 563.25262:19 563.25598:19 563.8963:19 564.09418:19 564.09…	143.03758:5 293.0867:5 293.09879:5 311.09531:10 357.05551:5 401.11377:5 432.12576:5 501.1322:5 517.14655:5 517.21082:5 517.21399:5 517.2204:5 517.22363:10 517.22687:10 517.23004:10 517.23328:15 517.23645:15 517.23969:15 517.25897:10 518.23578:5 518.24866:5 563.15314:10
1,17,19-trihydroxy-7-methyl-3-oxapentacyclo[9.8.0.0,.0,.0,]nonadeca-5(10),13,15,17-tetraene-9,12-dione	1.34527	381.076	55823.1	[M+H]+	381.073	C19H18O6	Tetralins	KALVKBCVJGXOKE-UHFFFAOYSA-N	O=C1C2=C(CC(C)C1)C3OC3C4(O)C(O)C=5C(O)=CC=CC5C(=O)C24	95.9	346.964	380.97189:284 381.05457:142 381.06284:142 381.06558:426 381.06836:852 381.07111:710 381.07385:568 381.07663:852 381.07938:568 381.08212:710 381.0849:284 381.09039:142 381.09592:142 381.09866:284 381.10419:142 381.14276:284 381.20892:142 382.07227:284 382.07504:142 382.07779:142 382.08054:284 382.08331:142 382.08606:426 382.19647:142 382.98633:142 383.06091:142 383.06921:142 383.07199:142 383.0747…	108.9562:10 109.07561:10 109.08003:10 109.08446:10 110.05843:10 110.96832:10 110.9698:10 110.97278:10 110.97427:20 110.97575:10 110.97724:10 110.97873:10 110.98022:10 112.04478:10 112.99133:10 113.00935:10 114.05643:10 117.05553:10 117.07081:10 118.06285:10 119.05293:10 119.06371:10 119.06525:10 121.07498:10 123.04985:10 123.06081:10 123.07804:10 123.08118:10 123.09214:10 124.04327:10 124.07001:1…
3,4-DIHYDROXYBENZOIC ACID	3.34678	153.02	43412.9	[M-H]-	153.019	C7H6O4	Hydroxybenzoic acid derivatives	YQUVCSBJEUQKSH-UHFFFAOYSA-N	OC(=O)C1=CC(O)=C(O)C=C1	95.9	39.245	152.88916:6 152.8909:11 152.89264:56 152.89439:34 152.89613:86 152.89789:28 152.89963:23 153.01141:6 153.01315:59 153.01491:146 153.01665:286 153.01839:362 153.02014:426 153.02188:356 153.02364:198 153.02538:117 153.02713:76 153.02887:29 153.03062:6 153.03236:6 153.03412:12 153.03586:6 153.04285:6 153.04984:12 153.05159:11 153.05333:6 153.05508:23 153.05682:17 153.05858:11 153.06207:6 153.06731:6…	104.92582:1 108.01485:1 108.01631:2 108.01778:2 108.01925:1 108.02071:8 108.02218:7 108.02365:4 108.02512:3 108.02659:1 108.02805:1 108.02952:1 108.03392:1 108.69249:1 109.024:5 109.02547:10 109.02695:11 109.02843:27 109.0299:26 109.03137:19 109.03285:22 109.03432:9 109.0358:3 109.03727:2 109.03875:2 109.04169:1 110.03193:1 110.03341:1 110.03489:1 110.03637:1 118.93742:1 118.94359:1 123.04267:1 1…
3-Deoxycaryoptinol	7.21497	473.197	42633.9	[M+H]+	473.194	C24H34O7	Furofurans	CNIWQELMLPUFOS-NVSXQWMQSA-N	O=C(OCC12C(OC(=O)C)CC(C)C(C)(C3OC4OC=CC4C3)C2CCCC51OC5)C	95.6	243.43	473.07681:19 473.0799:19 473.09525:19 473.1106:19 473.11676:19 473.11981:19 473.12903:19 473.13211:19 473.13516:19 473.13824:38 473.14133:19 473.14438:19 473.15976:38 473.16895:19 473.17511:38 473.17816:38 473.18124:38 473.18433:246 473.18738:454 473.19046:909 473.19354:1023 473.19659:1553 473.19968:1155 473.20276:492 473.20581:322 473.20889:76 473.21194:57 473.21503:38 473.21811:19 473.50687:19 …	100.03693:1 100.04541:1 100.07365:1 100.07931:1 100.11462:1 101.8285:1 102.05231:1 102.05516:1 102.09653:1 103.0446:1 103.05177:1 104.0489:1 104.05177:1 104.07194:1 105.03201:1 105.06095:1 105.06385:1 107.05009:1 107.05154:1 108.04578:1 108.08101:1 109.02249:1 109.02839:1 109.02986:1 109.03133:1 109.03281:1 109.06525:1 109.06967:1 109.07262:1 109.07557:1 109.09769:1 109.86148:1 110.05099:1 110.05…
luteolin 4'-O-glucoside	1.35085	447.134	802713	[M-H]-	447.137	C21H20O11	Flavonoid O-glycosides	UHNXUSWGOJMEFO-QNDFHXLGSA-N	O=C1C=C(OC=2C=C(O)C=C(O)C12)C=3C=CC(OC4OC(CO)C(O)C(O)C4O)=C(O)C3	95.5	845.814	446.95786:130 446.9668:130 446.97278:389 447.05936:271 447.06534:130 447.0683:389 447.07129:519 447.07428:1334 447.07727:270 447.08325:130 447.10416:130 447.10712:130 447.11011:282 447.1131:137 447.11609:687 447.11908:1791 447.12207:3204 447.12506:9942 447.12802:23317 447.13101:30377 447.134:37043 447.13699:34300 447.13998:27204 447.14297:14491 447.14594:7430 447.14893:3869 447.15192:1937 447.154…	101.02271:10 104.69038:10 105.01284:20 105.01429:31 105.01574:133 105.01718:122 105.01863:163 105.02008:133 105.02152:133 105.02297:112 105.02442:31 105.02586:31 105.02876:20 105.07218:10 161.04257:10 179.04959:10 179.05525:10 221.0746:10 238.99379:10 263.07962:10 330.98291:10 341.10181:10 341.1044:20 341.10962:10 341.12006:10 341.12787:10 351.05548:10 393.07404:10 446.96381:10 447.02948:10 447.1…
16-Hydroxyhexadecanoic acid	14.5398	271.225	33128.7	[M-H]-	271.228	C16H32O3	Long-chain fatty acids	UGAGPNKCDRTDHP-UHFFFAOYSA-N	OCCCCCCCCCCCCCCCC(O)=O	95.5	31.6746	270.92493:4 271.18997:4 271.20856:4 271.21786:21 271.22021:39 271.22253:201 271.22485:347 271.22717:347 271.22949:257 271.23184:171 271.23416:34 271.23648:26 271.2388:9 271.24579:4 272.21884:4 272.22348:17 272.22583:34 272.22815:60 272.2305:81 272.23282:64 272.23514:43 272.23749:60 272.23981:4 272.24213:4 272.24448:4 272.93228:4 273.22632:9 273.22864:4 273.23331:4 274.88147:9 274.88614:4 274.8884…	225.22386:3 253.21249:3 271.21304:3 271.21536:7 271.22003:3 271.22235:7 271.22467:7 271.22699:10 271.22931:20 271.23166:10 271.23398:3 271.2363:7 271.23862:3
INOSINE 5'-PHOSPHATE	7.70567	347.036	16173.1	[M-H]-	347.039	C10H13N4O8P	Purine ribonucleoside monophosphates	GRSZFWQUAKGDAV-UHFFFAOYSA-N	O=C1N=CNC2=C1N=CN2C3OC(COP(=O)(O)O)C(O)C3O	95	11.0597	347.01474:23 347.0174:23 347.02527:69 347.02789:46 347.03055:137 347.03317:160 347.0358:572 347.03842:434 347.04105:343 347.0437:183 347.04633:137 347.04895:23 347.05157:23 347.05685:23 347.06473:23 347.06738:91 347.07001:91 347.07263:114 347.07526:23 347.07788:69 347.08054:23 347.08578:23 347.09369:23 347.10156:23 347.10419:46 347.10684:23 347.10947:23 347.11209:46 347.12:46 347.12787:23 347.130…	112.9816:31 112.9861:10 112.9921:10 149.01802:10 168.31062:10 185.11647:10 233.04713:10 233.0536:10 303.08694:10 311.05743:10 329.07138:10 347.10281:10
4-hydroxy-5-[(2S,3R,4S,5S,6R)-3,4,5-trihydroxy-6-(hydroxymethyl)oxan-2-yl]oxy-1H-benzo[f][2]benzofuran-3-one	1.31118	377.085	4.99142e+06	[M-H]-	377.088	C18H18O9	Phenolic glycosides	SGQJDTLFQCDZGS-UQEKQVNISA-N	O=C1OCC2=CC=3C=CC=C(OC4OC(CO)C(O)C(O)C4O)C3C(O)=C12	94.9	4518.42	376.88443:341 377.03247:157 377.05441:157 377.05716:190 377.05991:157 377.06265:372 377.06537:1266 377.06812:1798 377.07086:4224 377.07361:17495 377.07635:42061 377.0791:93234 377.08185:110854 377.08456:122794 377.08731:96534 377.09006:84826 377.0928:44714 377.09555:21086 377.0983:8975 377.10104:5781 377.10376:1037 377.10651:1952 377.10925:340 377.112:1180 377.11475:187 377.11749:190 377.12296:47…	100.70943:10 101.02145:10 101.02287:31 101.02429:41 101.02571:31 101.02713:41 101.02855:31 101.03564:10 107.06774:10 113.02087:10 113.02386:20 113.02537:31 113.02687:20 113.02837:20 113.03137:10 113.03888:10 115.03851:20 115.04002:10 115.04456:10 115.89434:10 119.03025:10 119.03333:31 119.03487:51 119.03642:20 125.01997:20 125.02312:10 125.02628:10 131.02898:20 131.03059:10 131.03221:10 131.03705…
Oxytetracycline	8.02532	459.138	23519.3	[M-H]-	459.141	C22H24N2O9	Tetracyclines	OWFJMIVZYSDULZ-UHFFFAOYNA-N	O=C1C(C(=N)O)=C(O)C2(O)C(=O)C3=C(O)C=4C(O)=CC=CC4C(O)(C)C3C(O)C2C1N(C)C	94.9	42.0574	459.04688:65 459.0499:65 459.05292:131 459.06201:65 459.07108:65 459.0741:65 459.07715:65 459.08017:131 459.08621:65 459.09225:65 459.09528:131 459.09833:131 459.10135:65 459.10437:196 459.10739:131 459.11041:65 459.11343:131 459.11649:65 459.11951:131 459.12555:131 459.12857:65 459.13159:131 459.13461:65 459.13766:655 459.14069:458 459.14371:458 459.14673:196 459.14975:262 459.15277:131 459.1558…	163.03653:5 179.03302:5 217.12033:5 229.08308:5 242.0714:5 253.04684:5 261.11169:10 261.11398:5 261.11856:5 261.12082:5 279.04395:5 279.06989:5 297.0506:15 297.05301:5 297.05545:5 327.04648:5 327.05157:5 327.05923:5 361.06967:5 391.09766:5 413.1152:5 413.12094:5 413.14679:5 413.2128:5 415.73126:5 417.12601:5 458.1637:5 459.11935:5 459.19199:5 627.12549:5 882.75555:5
5,7-dihydroxy-2-[4-hydroxy-3-[(2S,3R,4S,5R)-3,4,5-trihydroxyoxan-2-yl]oxyphenyl]-3-methoxychromen-4-one	12.4802	447.197	31409.9	[M-H]-	447.201	C21H20O11	Flavonoid O-glycosides	ASKKBGQVSVTIAW-HVQFUZGHSA-N	O=C1C(OC)=C(OC=2C=C(O)C=C(O)C12)C=3C=CC(O)=C(OC4OCC(O)C(O)C4O)C3	94.8	20.4407	446.95566:8 446.95862:30 446.96161:53 446.9646:76 446.96759:144 446.97058:121 446.97357:23 446.97653:30 446.97952:23 446.98251:8 447.00043:8 447.00342:15 447.00641:23 447.0094:8 447.01236:8 447.01535:8 447.01834:8 447.02133:8 447.02731:30 447.03625:15 447.08701:8 447.13181:8 447.13779:15 447.14377:8 447.14673:8 447.16763:8 447.17661:8 447.1796:23 447.18259:45 447.18558:98 447.18854:212 447.19153:…	112.98154:5 112.98304:5 152.99527:5 168.98915:5 245.14322:5 245.15871:5 311.23691:5 315.20065:5 327.57205:5 330.97247:5 333.09537:5 333.1933:5 333.19589:5 333.20361:10 333.20618:5 333.21393:5 379.19974:5 379.20523:5 379.20798:5 379.21072:5 425.04486:5 426.99771:5 446.96066:5 446.9726:5 447.19058:5 447.19357:5 447.19653:10
Acetosyringone	1.39085	194.997	568724	[M-H]-	195	C10H12O4	Alkyl-phenylketones	OJOBTAOGJIWAGB-UHFFFAOYSA-N	O=C(C1=CC(OC)=C(O)C(OC)=C1)C	94.7	321.929	194.54723:103 194.66739:103 194.77774:103 194.97093:103 194.98868:206 194.99066:1028 194.99263:2879 194.9946:9562 194.99657:10384 194.99855:7505 195.00052:3496 195.00249:1337 195.00446:514 195.00841:103 195.01234:103 195.01826:103 195.02023:103 195.02615:103 195.03207:103 195.03404:206 195.03798:103 195.04193:103 195.0439:720 195.04587:2776 195.04785:4832 195.04982:7917 195.05179:6477 195.05376:4…	105.02263:10 111.00568:10 113.02335:10 115.03799:10 129.01244:10 129.01566:31 129.01726:20 129.01886:41 129.02046:51 129.02206:10 129.03169:10 151.00681:10 159.02713:10 177.03871:31 177.04059:10 177.04999:10 177.05374:10 194.44177:10 194.98761:10 194.98959:31 194.99156:122 194.99353:92 194.9955:71 194.99748:102 194.99945:31 195.00142:20 195.00339:20 195.00536:20 195.0448:41 195.04678:61 195.04875…
Myricetin	1.23085	317.055	160210	[M-H]-	317.058	C15H10O8	Flavonols	IKMDFBPHZNJCSN-UHFFFAOYSA-N	O=C1C(O)=C(OC=2C=C(O)C=C(O)C12)C=3C=C(O)C(O)=C(O)C3	94.6	410.752	317.03192:43 317.03949:43 317.04199:87 317.04449:154 317.04703:1100 317.04953:3153 317.05206:5334 317.05457:6442 317.05707:4257 317.0596:1809 317.0621:902 317.06464:197 317.06714:153 317.06964:44 317.07217:42 317.07721:43 317.08221:63 317.08475:22 317.08978:22 317.09229:22 317.09732:21 317.09982:21 318.01837:21 318.02087:21 318.03851:22 318.04605:21 318.04858:44 318.05109:189 318.05362:252 318.05…	101.03245:10 125.02433:10 125.02749:10 145.06581:10 148.98689:10 206.9987:10 224.99919:20 225.00131:10 225.00342:20 225.00554:20 225.00766:31 225.01402:10 248.92973:10 270.99677:10 316.04617:10 316.97321:10 317.03857:10 317.04111:20 317.04361:41 317.04611:82 317.04865:122 317.05115:225 317.05368:255 317.05618:265 317.05869:163 317.06122:163 317.06372:41 317.06625:41 317.06876:31 317.07379:20 317.…
Chrysanthemyl Alcohol	1.54238	193.095	97885.8	[M+H]+	193.099	C10H18O	Monocyclic monoterpenoids	HIPIENNKVJCMAP-DTWKUNHWSA-N	OCC1C(C=C(C)C)C1(C)C	93.9	214.707	193.01299:31 193.01495:31 193.01888:31 193.0228:93 193.02477:62 193.02672:62 193.02869:93 193.03064:31 193.03261:31 193.03456:62 193.03653:31 193.04437:62 193.04634:31 193.04829:31 193.05418:62 193.05615:31 193.06007:31 193.064:31 193.06989:31 193.07184:31 193.07773:93 193.08165:31 193.08362:93 193.08557:62 193.08754:124 193.08949:279 193.09146:527 193.09343:744 193.09538:899 193.09735:527 193.09…	102.03365:10 103.03158:10 103.05021:10 103.05308:20 103.05451:10 103.05595:20 103.05881:20 103.06168:10 104.04445:10 104.04733:20 104.05021:10 104.05309:31 104.05453:20 104.05597:20 104.06174:10 104.06317:20 105.03478:10 105.04057:31 105.04346:20 105.04491:41 105.04636:10 105.04781:41 105.04925:10 105.0507:20 105.05215:31 105.05504:10 105.05649:10 105.06228:20 105.06517:10 105.06806:20 105.07096:…
Scutellarioside II	1.31118	507.154	519608	[M-H]-	507.151	C24H28O12	Coumaric acid esters	MVTLXFDHKDVAIC-LQQBYVAQSA-N	O=C(OCC12OC2C(O)C3C=COC(OC4OC(CO)C(O)C(O)C4O)C31)C=CC5=CC=C(O)C=C5	93.7	1535.94	507.05267:470 507.06223:157 507.0654:314 507.07175:157 507.09402:157 507.13535:157 507.13855:1097 507.14172:470 507.1449:3449 507.14807:7524 507.15128:10032 507.15445:11130 507.15762:9562 507.1608:9562 507.16397:4389 507.16718:2978 507.17035:941 507.17352:157 507.1767:157 507.17987:314 507.18307:157 507.18625:157 507.3262:157 507.79388:157 508.08987:157 508.1026:157 508.1376:157 508.14081:314 508…	129.0226:10 147.02533:10 147.02705:21 147.02876:10 147.03218:10 147.03389:20 164.5164:10 164.93144:31 164.9514:10 164.9641:21 165.0294:11 165.0312:11 165.03302:53 165.03484:105 165.03665:179 165.03847:274 165.04028:221 165.0421:285 165.04391:74 165.04573:116 165.04753:94 165.04935:21 165.05116:21 165.05298:11 195.04732:11 202.93947:11 250.97069:10 308.8949:10 461.13336:10 461.21527:10 471.06912:1…
Proline-hydroxyproline	1.34527	229.115	83112.7	[M+H]+	229.118	C10H16N2O4	Dipeptides	ONPXCLZMBSJLSP-UHFFFAOYNA-N	O=C(O)C1N(C(=O)C2NCCC2)CC(O)C1	93.7	137.036	229.02921:142 229.03349:142 229.05699:142 229.08905:142 229.09973:142 229.10614:142 229.11041:284 229.11255:426 229.11469:1562 229.11682:994 229.11896:284 229.12111:142 229.14247:142 229.16599:142 229.40758:142 230.08813:142 230.11812:142 230.12025:142 231.01642:142 231.02071:142 231.04218:142 231.04431:142 231.07007:284 231.07222:142 231.12373:142 232.0369:142 232.09282:142 232.70195:142 232.938…	101.01502:10 102.0365:10 103.05738:20 104.04733:10 104.05021:10 105.04346:10 105.04925:10 106.05016:10 106.06033:10 106.06906:20 107.05288:10 107.05434:10 107.0558:10 107.05727:10 107.05872:51 107.06019:10 107.06165:10 107.06311:20 107.06457:31 107.07626:10 108.05299:10 108.0662:31 108.06767:10 108.06914:20 108.0706:10 108.07207:10 108.08382:10 109.06807:10 109.06954:20 109.07102:10 109.07249:41 …
Protocatechuic aldehyde	5.33847	137.025	371476	[M-H]-	137.024	C7H6O3	Hydroxybenzaldehydes	IBGBGRVKPALMCQ-UHFFFAOYSA-N	OC1=C(O)C=C(C=O)C=C1	93.2	850.341	136.5858:5 136.58911:10 136.59076:34 136.59241:10 136.59406:24 136.5957:24 136.59737:10 136.59901:19 136.60066:5 136.60231:28 136.61221:5 136.89461:5 136.90453:5 136.90782:13 136.91774:5 136.99211:10 137.01195:10 137.0136:20 137.01524:18 137.01691:18 137.01855:199 137.0202:1638 137.02187:5801 137.02351:9846 137.02516:9967 137.02682:6439 137.02847:3021 137.03012:1191 137.03178:507 137.03343:234 13…	108.01209:10 108.01502:10 108.01649:20 108.01942:10 108.02236:10 108.02383:10 108.0253:31 108.02676:10 109.02419:10 109.02566:10 109.03156:10 119.00694:10 119.00848:10 119.01156:10 119.0131:20 136.00865:20 136.0103:10 136.01195:31 136.0136:10 136.01524:61 136.01688:20 136.01852:41 136.02017:20 136.02182:20 137.01346:10 137.01511:31 137.01677:71 137.01842:61 137.02007:102 137.02173:71 137.02338:11…
4-Nitrophenol	20.0028	138.021	15741.1	[M-H]-	138.02	C6H5NO3	Nitrophenols	BTJIUGUIPKRLHP-UHFFFAOYSA-N	O=N(=O)C1=CC=C(O)C=C1	93.2	31.4996	138.01407:29 138.01573:58 138.0174:263 138.01906:322 138.02071:351 138.02237:263 138.02403:88 138.46404:29 139.0246:29 139.02626:88 139.07455:29 139.07788:29 139.08455:29 139.10953:29 140.03046:29 140.04716:29 140.05553:29 140.08394:29 141.05334:29 141.0567:29 141.07349:29 141.09361:29 141.09529:29 141.09697:29 141.10031:29 142.08839:29 142.09175:29	108.02273:10 138.02069:20
Catechol	5.7166	109.03	17930.4	[M-H]-	109.029	C6H6O2	Catechols	YCIMNLLNPGFGHC-UHFFFAOYSA-N	OC1=CC=CC=C1O	93.1	34.4519	108.68493:4 108.69229:16 108.79684:4 108.9781:4 108.98694:4 108.99136:4 108.99726:8 109.01053:8 109.01938:4 109.02232:4 109.0238:13 109.02528:33 109.02675:175 109.02823:280 109.0297:326 109.03117:251 109.03265:226 109.03413:159 109.0356:67 109.03707:29 109.03854:17 109.04002:8 109.0415:4 109.04445:17 109.04592:8 109.29676:4 109.30562:4 109.91031:4 110.01989:4 110.02286:8 110.0273:4 110.02878:12 1…	108.02109:5 108.02402:5 108.02843:5 109.02438:5 109.02733:10 109.0288:10 109.03028:5 109.03175:15 109.0347:5 109.03765:5
3,5-dimethyl-7-oxo-6-oxabicyclo[3.2.1]octane-2-carboxylic acid	1.38437	199.104	95321.8	[M+H]+	199.1	C10H14O4	Gamma butyrolactones	BTIKJPRUQUGBSU-UHFFFAOYSA-N	O=C(O)C1C2C(=O)OC(C)(C2)CC1C	92.6	205.237	198.95653:106 199.06209:106 199.09995:528 199.10194:634 199.10393:951 199.10593:423 199.10791:423 199.10991:740 199.11189:211 199.11389:106 199.11589:211 199.12984:106 199.76991:106 200.08334:106 200.09132:106 200.1073:106 200.1093:106 200.1113:106 200.11729:211 200.11929:106 200.12329:106 200.12527:106 200.12727:317 200.13127:106 200.13327:106 200.95906:106 201.0011:634 201.0031:1268 201.0051:63…	103.06026:10 104.04303:10 104.04879:10 104.05311:10 104.05599:10 105.05071:10 105.05505:10 105.07387:10 106.0589:10 106.06471:10 106.06762:10 107.05582:10 107.05728:31 107.05875:20 107.0602:20 107.06313:31 107.06605:20 107.06751:10 107.73036:10 107.73622:10 107.9811:10 108.04714:10 108.06035:10 108.06329:31 108.06622:10 108.06769:31 108.06915:20 108.07063:20 108.07503:20 108.07649:10 108.07796:20…
Genistein	7.8215	271.057	32163.2	[M+H]+	271.06	C15H10O5	Isoflavones	TZBJGXHYKVUXJN-UHFFFAOYSA-N	OC1=CC=C(C=C1)C1=COC2=CC(O)=CC(O)=C2C1=O	92.4	115.264	270.62045:4 270.97827:4 270.98987:4 271.0015:4 271.01776:12 271.02243:8 271.02939:4 271.0387:8 271.04102:12 271.04333:8 271.04565:8 271.048:16 271.05032:41 271.05264:218 271.05496:603 271.05728:841 271.0596:505 271.06195:369 271.06427:123 271.06659:57 271.06891:33 271.07123:8 271.07355:24 271.0759:16 271.07822:29 271.08054:21 271.08286:8 271.08517:8 271.08749:12 271.08984:20 271.09216:36 271.0944…	100.07645:1 101.03641:1 101.0435:1 101.05627:1 101.06195:1 101.07189:1 101.08324:1 102.03944:1 102.04658:1 103.02881:1 103.04744:1 103.04887:1 103.05031:1 103.05174:1 103.05318:2 103.0546:1 103.05604:2 103.05747:1 103.05891:1 103.0675:1 103.06894:1 103.07037:1 103.07181:3 103.07324:4 103.07468:6 103.07611:6 103.07755:6 103.07897:3 103.08041:4 103.08184:1 103.08327:1 103.09188:1 103.10335:1 103.39…
5-Methoxypsoralen	1.31118	215.031	293215	[M-H]-	215.035	C12H8O4	5-methoxypsoralens	BGEBZHIAGXMEMV-UHFFFAOYSA-N	O=C1OC=2C=C3OC=CC3=C(OC)C2C=C1	92.3	189.171	214.76187:157 215.01442:157 215.02063:157 215.02271:157 215.02478:1097 215.02684:3292 215.02892:6113 215.03099:9876 215.03305:8778 215.03513:7524 215.0372:4546 215.03928:2508 215.04134:784 215.04341:314 215.04549:157 215.0517:157 215.05377:157 215.05583:157 215.06412:157 215.10555:157 215.18633:157 215.51375:157 215.82277:157 216.03027:157 216.03235:314 216.03442:941 216.0365:470 216.03857:157 21…	113.02386:20 143.03235:10 179.05545:10 179.0649:10 215.02768:10 215.02974:20 215.03595:31 215.0401:10 215.04631:10
(1S,8S,9S,10S,13R)-6,9,10-trimethyl-2-oxo-4,14-dioxatetracyclo[7.5.0.0,.0,]tetradeca-3(7),5-dien-8-yl acetate	1.63033	303.12	28923	[M-H]-	303.124	C17H20O5	Naphthofurans	XWHQCPICYIBGNB-XLLMKQGQSA-N	O=C(OC1C2=C(OC=C2C)C(=O)C34OC4CCC(C)C13C)C	92.2	51.6897	302.85425:41 302.95993:41 302.99927:41 303.02631:82 303.0386:41 303.05826:41 303.06564:41 303.06812:124 303.07056:82 303.07303:41 303.07547:124 303.08038:41 303.10007:41 303.10498:41 303.10989:41 303.11237:124 303.11481:289 303.11728:412 303.11972:289 303.12219:453 303.12466:289 303.12711:206 303.12958:41 303.13202:41 303.85779:41 304.03259:41 304.06213:41 304.06458:82 304.06705:82 304.06952:41 3…	137.06956:10 180.06372:10 204.07735:10 259.07959:10 267.0708:10 303.06989:10 303.10187:10 303.11169:10
(5E)-4-methoxy-5-[methoxy-[(2R,3S)-3-phenyloxiran-2-yl]methylidene]furan-2-one	1.7105	273.105	24515.7	[M-H]-	273.109	C15H14O5	Butenolides	RTNGMIUMJUOABT-ONKYJICLSA-N	O=C1OC(C(OC)=C1)=C(OC)C2OC2C=3C=CC=CC3	92	35.8706	273.00928:32 273.01395:32 273.0256:64 273.02795:32 273.03027:32 273.03726:32 273.05127:32 273.05362:96 273.05594:225 273.05829:96 273.06061:161 273.06296:289 273.06528:193 273.06763:129 273.06995:64 273.07227:64 273.0816:64 273.08862:32 273.09329:32 273.09561:129 273.09796:32 273.10263:129 273.10495:354 273.1073:321 273.10962:289 273.11194:257 273.11429:289 273.11661:64 273.12128:32 273.32669:32 …	155.01234:10 210.06781:10 227.05223:10
LPC 16:0	14.8193	540.331	93990.9	[M+FA-H]-	540.331	C24H50NO7P	Lipids	ASWBNKHCZGQVJV-UHFFFAOYNA-N	O=C(OCC(O)COP(=O)([O-])OCC[N+](C)(C)C)CCCCCCCCCCCCCCC	91.9	151.898	539.97675:6 539.98987:6 539.9964:6 540.01941:11 540.02594:11 540.05548:11 540.09485:23 540.30493:6 540.31146:17 540.31476:81 540.31805:186 540.32135:514 540.32465:1081 540.32788:1550 540.33118:1495 540.33447:1194 540.33777:749 540.341:334 540.3443:133 540.3476:94 540.35089:29 540.35419:23 540.35742:23 540.36072:18 540.36401:6 540.37061:6 540.39026:6 540.6037:6 540.63324:6 540.97479:11 540.98132:6…	255.22313:10 255.22537:7 255.22763:10 255.22989:17 255.23441:10 255.23666:20 255.23891:14 255.24117:7 255.24342:3 255.24568:3 256.23029:3 256.24612:3 382.00693:3 480.28659:3 480.29276:14 480.29587:7 480.29895:17 480.30206:24 480.30515:34 480.30823:27 480.31134:48 480.31442:7 480.31754:20 480.32062:24 480.32373:10 480.32681:7 480.3299:3 480.33301:3 480.3392:3 481.2991:3 481.30841:3 482.88974:3 540…
Kaempferol	7.25488	287.052	435750	[M+H]+	287.055	C15H10O6	Flavonols	IYRMWMYZSQPJKC-UHFFFAOYSA-N	OC1=CC=C(C=C1)C1=C(O)C(=O)C2=C(O)C=C(O)C=C2O1	91.8	2001.79	286.94681:30 287.03531:32 287.03772:79 287.0401:17 287.04251:194 287.04489:706 287.04727:3054 287.04968:6353 287.05206:10009 287.05447:8184 287.05685:4622 287.05923:2299 287.06165:1043 287.06403:362 287.06641:222 287.06882:78 287.0712:80 287.07361:32 287.07599:32 287.07837:17 287.08557:32 287.08795:15 287.09033:32 287.09274:29 287.09512:31 287.09753:15 287.10229:52 287.10471:16 287.10709:15 287.1…	100.02843:3 101.03498:3 101.03783:3 101.04208:3 101.04634:3 102.04943:3 102.05371:3 102.05941:3 103.05174:3 103.0546:7 103.05604:7 103.05747:10 103.05891:3 103.0761:3 103.35152:3 104.06183:3 104.96977:3 105.02475:3 105.02909:3 105.03487:3 105.06382:3 105.06671:7 105.06816:3 105.06961:3 105.07105:3 105.0725:7 105.07684:3 105.07829:7 106.0677:3 106.21608:3 107.0077:3 107.01062:3 107.01208:3 107.013…
2-hydroxy-3-{[3,4,5-trihydroxy-6-(hydroxymethyl)oxan-2-yl]oxy}propyl (9Z,12Z,15Z)-octadeca-9,12,15-trienoate	14.6304	537.301	17110.4	[M+Na]+	537.3	C27H46O9	Glycosylmonoacylglycerols	HUSISCNTLUEZCN-PDBXOOCHSA-N	O=C(OCC(O)COC1OC(CO)C(O)C(O)C1O)CCCCCCCC=CCC=CCC=CCC	91.7	111.896	536.96356:7 537.17297:7 537.245:7 537.27448:7 537.27771:15 537.28101:15 537.28424:30 537.28754:74 537.29083:200 537.29407:296 537.29736:393 537.3006:415 537.30389:311 537.30719:193 537.31042:119 537.31372:44 537.31702:44 537.32025:15 537.32678:7 537.33008:7 537.35956:7 537.37262:7 537.37592:7 537.38245:7 537.39227:15 537.4021:7 537.42499:7 537.60175:7 538.10931:7 538.23053:7 538.27966:7 538.2829:…	105.06672:1 105.79595:1 107.05299:1 107.08074:1 107.08659:1 109.02984:1 109.11241:1 111.03965:1 114.09558:1 119.08829:1 121.82803:1 122.05567:1 123.11243:1 123.11713:1 124.9317:1 124.99326:1 125.05482:1 127.03152:1 127.03947:1 127.07449:1 130.55827:1 133.10509:1 135.05061:1 135.07687:1 135.0818:1 135.08672:1 136.99704:1 137.09291:1 138.06007:1 145.10394:1 146.0921:1 146.12282:1 147.00826:1 147.05…
verruculotoxin	1.54238	283.125	44768.5	[M+H]+	283.121	C15H20N2O	Alpha amino acid amides	CUANCTHYEDWUMU-KBPBESRZSA-N	OC1=NC(CC=2C=CC=CC2)CN3CCCCC13	91.4	77.2765	282.95392:31 283.01093:31 283.02756:31 283.0347:31 283.05368:93 283.05606:155 283.05844:93 283.0632:31 283.07507:31 283.07745:31 283.08456:31 283.09644:62 283.1012:31 283.10358:93 283.10596:31 283.10834:31 283.11307:31 283.11545:31 283.12021:93 283.12259:248 283.12497:434 283.12732:310 283.1297:155 283.13208:155 283.13446:62 283.13684:93 283.13922:124 283.1416:31 283.14395:62 283.14633:31 283.148…	103.04161:10 103.05451:10 103.06168:10 104.04877:10 104.05165:10 104.05453:10 104.06317:20 105.04057:10 106.06615:10 106.0676:10 106.07197:10 106.07487:10 106.07633:10 106.07778:10 107.05434:10 107.0558:10 107.05872:20 108.07648:10 108.09262:10 108.94129:10 109.01205:10 109.06807:10 109.08871:10 110.05531:10 110.05827:10 110.05975:20 110.06419:10 111.0574:10 111.06484:10 111.06931:10 111.08865:10…
[(1S,3aR,5R,5aR,8aR,9S,9aR)-1,5,8a-trimethyl-2,8-dioxo-3a,4,5,5a,9,9a-hexahydro-1H-azuleno[6,5-b]furan-9-yl] 2-methylpropanoate	11.7948	333.166	14906.1	[M-H]-	333.171	C19H26O5	Sesquiterpene lactones	WKUOPGZYLRFCHJ-APDQSUQKSA-N	O=C(OC1C2C(OC(=O)C2C)CC(C)C3C=CC(=O)C13C)C(C)C	91.4	13.2444	332.85468:6 332.86243:6 332.87531:6 332.95776:6 332.98868:6 332.9964:12 332.99899:18 333.00671:6 333.01187:12 333.01443:6 333.01703:18 333.01959:18 333.02219:24 333.02475:12 333.02734:18 333.03763:6 333.04022:12 333.04279:12 333.05054:12 333.05826:12 333.06342:6 333.06857:6 333.07889:12 333.08145:6 333.08917:6 333.09949:6 333.10724:6 333.1098:12 333.11752:6 333.12784:6 333.13043:12 333.133:24 333…	112.98773:3 135.0815:3 181.06969:3 188.99878:3 197.96313:3 197.96909:3 217.11792:3 225.08849:3 243.17088:3 245.15239:3 246.39436:3 247.16193:3 247.16859:5 251.08252:3 265.14526:3 270.9762:3 277.03741:3 279.19226:3 289.17603:3 289.17844:8 312.99615:3 314.15143:3 315.1434:3 315.14841:8 315.15091:5 315.15341:8 315.15591:15 315.15845:10 315.16095:15 315.16345:13 315.16595:10 315.16846:5 315.17599:3 3…
4-hydroxyglucobrassicin	10.578	463.067	80888.5	[M-H]-	463.071	C26H44O9	Medium-chain fatty acids	MINDHVHHQZYEEK-HBBNESRFSA-N	O=C(O)CCCCCCCCOC(=O)C=C(C)CC1OCC(CC2OC2C(C)C(O)C)C(O)C1O	91.2	256.349	462.86902:10 462.87509:10 462.96625:10 462.99966:10 463.00574:20 463.01181:10 463.01486:10 463.01791:39 463.02399:19 463.02701:10 463.03006:39 463.03308:10 463.03613:39 463.03918:29 463.04221:10 463.04526:10 463.04828:50 463.05133:70 463.05435:180 463.0574:618 463.06046:1342 463.06348:2024 463.06653:2092 463.06955:1771 463.0726:1219 463.07562:369 463.07867:199 463.08173:80 463.08475:20 463.0878:3…	139.0024:5 179.03801:5 183.0414:5 197.06766:5 215.02924:5 229.05023:5 251.11331:5 257.04221:5 259.02026:5 261.14963:5 271.05466:5 277.04858:10 281.04227:5 281.05411:5 299.04874:10 299.07074:5 299.07318:5 306.08118:5 324.0567:5 324.06177:5 327.07608:5 327.22168:5 340.04584:5 349.07861:5 349.20264:10 359.06155:5 379.03983:5 391.06577:5 391.07693:5 391.08533:5 401.07343:5 417.05557:5 417.06421:10 41…
6-methoxy-7-(3-methylbut-2-enoxy)chromen-2-one	1.7105	259.093	40425.9	[M-H]-	259.098	C15H16O4	Coumarins and derivatives	ZLPLFUBVEZVYDX-UHFFFAOYSA-N	O=C1OC=2C=C(OCC=C(C)C)C(OC)=CC2C=C1	91	56.4264	258.70013:32 258.70923:32 258.77283:32 259.00687:32 259.01822:64 259.02051:32 259.0296:32 259.03415:32 259.03641:32 259.0387:64 259.04095:96 259.04324:96 259.0455:96 259.04779:129 259.0546:32 259.05914:32 259.06369:64 259.06824:32 259.07278:32 259.07504:32 259.07733:193 259.07959:225 259.08188:96 259.08414:193 259.08643:289 259.08868:257 259.09097:1157 259.09323:1254 259.09552:900 259.09778:482 2…	132.99649:10 165.07594:10
Khayanthone	13.9822	569.271	50686.8	[M-H]-	569.276	C32H42O9	Limonoids	AKPJXLBXDLSOFY-YCUUMJCDSA-N	O=C(OC1CC(OC(=O)C)C2(C)C(CC(OC(=O)C)C3(C)C2CCC4(C)C(C(=O)C5OC543)C6=COC=C6)C1(C)C)C	90.8	32.2726	568.9342:7 568.96118:7 568.96454:7 568.98816:7 568.99487:7 568.99823:7 569.00159:13 569.00836:26 569.01172:26 569.01508:13 569.01843:13 569.02179:7 569.02521:26 569.02856:13 569.03192:13 569.03528:7 569.08582:7 569.10602:7 569.20374:7 569.21045:20 569.21387:7 569.21722:7 569.22394:13 569.23407:7 569.24078:7 569.24756:13 569.25092:20 569.25427:40 569.25763:152 569.26099:310 569.2644:257 569.26776:…	260.2424:5 303.22232:5 304.22891:5 304.23138:5 425.01871:5 444.99545:5 445.0163:5 466.99207:5 501.26172:5 501.27435:5 501.28699:20 501.29333:5 509.33087:5 525.10895:5 568.96893:5 569.26538:10 569.27216:5 569.27551:5
Luteolin	9.10383	287.052	35945.8	[M+H]+	287.055	C15H10O6	Flavone O-glycosides	IQPNAANSBPBGFQ-UHFFFAOYSA-N	O=C1C=C(OC=2C=C(O)C=C(O)C1=2)C3=CC=C(O)C(O)=C3	90.7	144.666	287.00372:4 287.00613:8 287.02048:8 287.03006:8 287.03244:8 287.03482:4 287.03961:16 287.04202:33 287.0444:58 287.04678:280 287.04919:606 287.05157:922 287.05399:882 287.05637:509 287.05875:266 287.06116:95 287.06354:33 287.06592:21 287.06833:12 287.07071:17 287.07312:8 287.07788:4 287.08267:13 287.08508:8 287.08746:12 287.08984:8 287.09225:8 287.09464:8 287.09943:4 287.10181:4 287.10422:12 287.1…	101.03929:1 101.51815:1 102.12508:1 103.01596:1 103.04606:1 103.04892:1 103.05035:1 103.05179:2 103.05322:2 103.05466:2 103.05609:2 103.05752:1 104.05035:1 104.059:1 105.03059:1 105.03203:1 105.03348:2 105.03493:2 105.03637:2 105.03782:1 105.03927:1 105.04071:2 105.04216:1 105.06097:1 105.06676:1 105.06966:1 105.07111:2 105.07255:1 105.07545:1 105.07834:2 105.07979:1 106.04449:1 106.06484:2 106.7…
Acacetin	8.67712	285.074	20159.8	[M+H]+	285.076	C16H12O5	4'-O-methylated flavonoids	DANYIYRPLHHOCZ-UHFFFAOYSA-N	COC1=CC=C(C=C1)C1=CC(=O)C2=C(O)C=C(O)C=C2O1	90.7	75.7918	285.00049:4 285.00287:4 285.01001:4 285.03384:4 285.03622:8 285.0386:12 285.04102:4 285.0434:4 285.04578:8 285.04816:4 285.05054:8 285.05292:12 285.05768:8 285.06006:8 285.06247:29 285.06485:110 285.06723:250 285.06961:335 285.07199:446 285.07437:468 285.07675:369 285.07913:177 285.08151:102 285.08392:57 285.0863:24 285.08868:20 285.09106:8 285.09583:4 285.09821:8 285.10059:8 285.103:12 285.10538…	101.03079:1 101.03505:1 103.04893:1 103.05037:1 103.0518:1 103.05467:1 103.0733:1 105.06533:1 105.06678:1 105.06822:1 105.07112:1 105.07401:3 107.04428:1 109.02106:1 109.0299:3 109.03432:1 109.0358:1 109.06824:1 109.07119:1 110.97129:1 111.01145:1 111.09032:1 112.07916:1 113.03937:1 115.04929:1 115.0508:3 115.05232:4 115.05686:1 115.05838:1 115.0599:3 115.06293:1 115.75611:1 117.06012:1 117.0647:…
isosakuranetin-7-O-neohesperidoside	1.31118	639.199	71554.2	[M-H]-	639.193	C28H34O14	Flavonol O-glycosides	NLAWPKPYBMEWIR-UHFFFAOYNA-N	COC1=CC=C(C=C1)C1CC(=O)C2=C(O1)C=C(OC1OC(CO)C(O)C(O)C1OC1OC(C)C(O)C(O)C1O)C=C2O	90.4	190.361	639.03448:157 639.08447:157 639.09161:157 639.17731:157 639.18085:157 639.18445:314 639.18799:470 639.19159:1411 639.19513:1411 639.19873:1097 639.20227:1254 639.20587:1411 639.20941:627 639.21655:157 639.22369:157 639.23444:157 640.18451:157 640.18805:157 640.19165:157 640.19519:314 640.19879:314 640.20233:470 640.20593:470 640.20953:157 640.21667:627 641.19604:157 641.19965:157 641.20679:314 64…	101.02393:10 293.08859:10 323.02567:10 495.09641:10 593.14624:10 593.16345:10 593.16687:10 603.19318:10
Vincanidine	7.1367	307.141	61520	[M-H]-	307.145	C19H20N2O2	Alkaloids	JDOFCMASVRMYJU-UHFFFAOYNA-N	CC=C1CN2CCC34C2CC1C(C=O)=C3NC1=C4C=CC=C1O	90.2	21.6338	306.93774:7 306.97485:7 307.04169:7 307.04416:35 307.04663:21 307.0491:7 307.07138:7 307.07385:7 307.07632:7 307.0788:28 307.08127:21 307.08374:7 307.08621:28 307.08868:14 307.0961:7 307.10107:14 307.10355:21 307.10602:50 307.10849:14 307.11096:21 307.11591:14 307.11838:7 307.12085:7 307.12332:7 307.12582:14 307.1283:87 307.13077:169 307.13324:656 307.13571:1319 307.13818:1998 307.14066:2141 307.…	239.12933:10 301.08707:10 307.11047:10 307.14017:10
methyl (1R,18R)-17-ethyl-3,13-diazapentacyclo[13.3.1.0,.0,.0,]nonadeca-2(10),4(9),5,7,16-pentaene-1-carboxylate	7.21802	335.172	18678.4	[M-H]-	335.176	C21H24N2O2	Ibogan-type alkaloids	CMKFQVZJOWHHDV-QYWJTTNJSA-N	O=C(OC)C12C=3NC=4C=CC=CC4C3CCN5CC(C=C(CC)C51)C2	90.2	50.5577	335.00909:5 335.01166:5 335.022:5 335.02975:10 335.03235:26 335.03491:31 335.03751:20 335.0401:46 335.04269:36 335.04526:15 335.04785:15 335.05045:5 335.05301:20 335.0582:15 335.06335:5 335.06595:5 335.06854:5 335.07111:20 335.0737:31 335.07629:20 335.07886:36 335.08145:26 335.08405:20 335.08664:10 335.0892:5 335.09439:5 335.09955:5 335.10214:5 335.10474:5 335.1073:5 335.10989:10 335.11505:15 335…	125.05767:5 127.11269:5 164.06728:5 173.1189:5 189.0549:5 203.02773:5 203.04382:5 204.03706:5 209.0437:5 221.04514:5 237.14601:5 259.10461:5 275.05453:5 288.84442:5 289.04123:5 289.10846:5 317.06372:5 335.07767:5 335.08026:5 335.09836:5 335.15524:10 335.15781:5 335.1604:10 335.16299:15 335.16559:26 335.16815:26 335.17075:15 335.17334:20 335.1759:5 335.1785:10 335.18109:10 335.18369:5 335.18625:5 …
Haploside C	1.51083	695.189	99911.7	[M-H]-	695.183	C31H36O18	Flavonoid-7-O-glycosides	JGGRFKDDIGORCC-LHYXFQTCSA-N	O=C(OCC1OC(OC2=CC(O)=C3C(=O)C(O)=C(OC3=C2OC)C=4C=CC(O)=C(OC)C4)C(OC5OC(C)C(O)C(O)C5O)C(O)C1O)C	90.1	349.588	695.10358:64 695.13708:64 695.15942:64 695.16315:127 695.16687:64 695.17059:191 695.17432:191 695.17804:700 695.18176:1464 695.18549:2036 695.18921:2800 695.19293:2418 695.19666:1527 695.20038:700 695.2041:445 695.20782:318 695.21155:191 695.21899:64 695.22272:127 695.22644:64 695.23016:64 695.24506:64 695.70685:64 696.13898:64 696.16504:64 696.17255:64 696.17627:318 696.17999:191 696.18372:509 6…	111.00726:10 111.01023:10 111.01172:10 191.01308:10 191.01503:10 191.01698:10 191.01894:20 191.02089:10 191.0248:10 191.02675:10 695.17749:20 695.21844:10
4-amino-5-(5-hydroxy-2',6-dimethyl-5'-prop-1-en-2-ylspiro[7-oxabicyclo[4.1.0]heptane-3,1'-cyclopentane]-2-yl)oxy-5-oxopentanoic acid	14.9776	380.203	44170.6	[M-H]-	380.208	C20H31NO6	Glutamic acid and derivatives	RMFZYEBIQCUWPE-UHFFFAOYSA-N	O=C(O)CCC(N)C(=O)OC1C2OC2(C)C(O)CC13C(C(=C)C)CCC3C	90.1	70.8575	379.97198:16 379.97751:16 379.99951:16 380.00229:16 380.02982:16 380.07385:16 380.08762:16 380.12616:16 380.1785:16 380.18948:48 380.19226:16 380.19501:271 380.19775:383 380.2005:415 380.20328:703 380.20602:607 380.20877:479 380.21152:271 380.21426:208 380.21704:48 380.22253:16 380.96088:16 380.96915:16 380.97189:16 380.99396:16 381.0105:16 381.16486:16 381.17865:16 381.18417:16 381.18692:16 381.…	291.91257:3 296.23032:3 296.23761:3 334.19937:5 380.19031:3 380.19308:3 380.19583:13 380.19858:10 380.20132:3 380.20407:8 380.20685:13 380.20959:8 380.21509:5 380.21786:3 998.41766:3
Biochanin A	9.22092	283.059	29969.6	[M-H]-	283.061	C16H12O5	4'-O-methylisoflavones	WUADCCWRTIWANL-UHFFFAOYSA-N	O=C1C(=COC=2C=C(O)C=C(O)C12)C=3C=CC(OC)=CC3	90	20.7338	283.02557:17 283.03033:17 283.03748:17 283.03983:17 283.04221:17 283.04459:17 283.04697:17 283.04935:50 283.05173:116 283.05411:298 283.05646:331 283.05884:596 283.06122:513 283.0636:513 283.06598:298 283.06836:132 283.07074:66 283.07309:33 283.07547:50 283.07785:17 283.08499:17 283.09686:17 283.11588:33 283.11826:17 283.14914:17 283.15628:33 283.15863:17 283.16101:17 283.16577:17 283.17053:17 28…	152.99538:3 162.88646:3 183.13524:3 195.04512:3 197.90932:3 211.04123:3 211.04327:3 211.04738:7 212.04765:3 224.07037:3 239.03304:3 239.13348:3 239.16843:3 239.99466:3 255.07433:3 267.0224:3 267.02933:3 268.02481:3 268.02713:3 268.02945:3 268.03177:10 268.03406:27 268.03638:20 268.0387:34 268.04102:17 268.0433:14 268.04562:3 268.04794:3 268.05026:3 268.05255:3 268.05487:3 269.03839:7 269.16348:3 …
maltotriose	1.3062	527.154	4.46752e+06	[M+Na]+	527.158	C18H32O16	Oligosaccharides	FYGDTMLNYKFZSV-PXXRMHSHSA-N	OCC1OC(OC2C(O)C(O)C(OC2CO)OC3C(O)C(O)C(O)OC3CO)C(O)C(O)C1O	89.8	13292	526.87213:382 527.05359:386 527.11194:187 527.11523:396 527.11847:378 527.1217:211 527.12494:1029 527.12817:790 527.13141:1041 527.13464:1619 527.13788:5040 527.14111:12710 527.14441:32500 527.14764:61017 527.15088:69588 527.15411:79034 527.15735:61635 527.16058:45541 527.16382:23342 527.16705:11744 527.17029:3649 527.17358:591 527.17682:406 527.18005:192 527.18329:211 527.18652:391 527.18976:187…	101.25384:10 102.58518:10 102.8628:10 103.38328:10 103.50534:10 108.2897:10 109.03149:10 109.03296:10 113.01697:10 113.02297:10 114.04751:10 114.7815:10 117.56184:10 118.81746:10 119.65773:10 119.78596:10 121.07201:10 121.38448:10 121.6226:10 121.81577:10 122.05587:10 123.06252:10 123.08601:10 125.06767:10 127.02536:10 127.61803:10 127.67386:10 132.1638:10 137.07166:10 137.71213:10 138.01883:10 1…
Rofecoxib	5.59578	313.049	228633	[M-H]-	313.054	C17H14O4S	Stilbenes	RZJQGNCSTQAWON-UHFFFAOYSA-N	O=C1OCC(C=2C=CC(=CC2)S(=O)(=O)C)=C1C=3C=CC=CC3	89.3	70.6494	312.76157:5 312.76907:5 312.78156:5 312.9689:5 312.98639:5 312.9964:5 312.99887:5 313.00388:5 313.00638:10 313.01389:5 313.01636:10 313.02386:10 313.02637:5 313.03137:10 313.03387:20 313.03635:63 313.03885:135 313.04135:373 313.04385:800 313.04636:1313 313.04886:1427 313.05136:1161 313.05386:895 313.05634:538 313.05884:274 313.06134:127 313.06384:63 313.06635:21 313.06885:16 313.07135:31 313.0738…	135.04851:10 179.02676:10 201.0645:10 225.07541:10 313.04053:10 313.04303:41 313.04553:10 313.04803:10 313.05051:31 313.05301:20 313.06552:10
MGMG 18:2	15.7645	561.329	122080	[M+FA-H]-	561.329	C27H48O9	Lipids	LBHUIJRTHBBWHP-UHFFFAOYNA-N	O=C(OCC(O)COC1OC(CO)C(O)C(O)C1(O))CCCCCCCC=CCC=CCCCCC	88.6	521.015	560.90759:4 560.92096:4 560.99121:8 560.99786:8 561.00793:8 561.01129:4 561.01459:4 561.01794:12 561.0213:4 561.02466:4 561.03802:8 561.04474:17 561.06812:4 561.09491:4 561.15173:4 561.17181:4 561.17853:4 561.20526:4 561.2287:4 561.2655:4 561.27222:9 561.27551:9 561.27887:9 561.28223:4 561.2923:8 561.29895:9 561.30231:22 561.30566:13 561.30902:67 561.31232:282 561.31567:510 561.31903:917 561.3223…	101.02399:2 235.07353:2 241.21884:2 253.0842:2 253.09094:2 279.22235:2 279.22473:2 279.22708:5 279.22943:12 279.23181:9 279.23416:12 279.23651:10 279.24359:2 279.24597:2 279.25067:2 280.23795:2 280.24033:2 436.99112:2 447.20505:2 476.28076:2 479.01212:2 515.3042:2 515.32343:2 515.3266:2 515.32983:2 515.33301:3 515.34265:3 516.3241:2 561.10675:2 561.30743:2 561.31079:3 561.31415:2 561.3175:3 561.3…
esculetin	6.08192	177.019	339288	[M-H]-	177.019	C9H6O4	6,7-dihydroxycoumarins	ILEDWLMCKZNDJK-UHFFFAOYSA-N	O=C1OC=2C=C(O)C(O)=CC2C=C1	87.9	200.355	176.81471:16 176.89546:33 177.00816:31 177.01006:66 177.01193:84 177.01381:956 177.01569:3534 177.01756:7843 177.01944:9151 177.02132:6402 177.02321:2674 177.02509:693 177.02696:304 177.02884:101 177.03072:34 177.03259:17 177.03447:16 177.04012:17 177.05515:17 177.0589:17 177.06267:17 177.0777:16 177.08145:16 177.16603:16 177.27318:16 177.32959:17 178.01477:31 178.01665:47 178.01854:345 178.02042…	105.03017:5 105.03162:5 105.03307:15 105.03452:26 105.03741:5 105.03886:5 106.03841:5 107.01786:5 107.01933:5 121.02425:5 121.03046:10 131.01904:5 133.01964:5 133.0229:10 133.02454:20 133.02615:26 133.02779:20 133.02942:36 133.03105:15 133.03267:10 133.03755:5 133.04245:5 134.03136:10 134.3127:5 149.0215:10 149.02322:5 149.0284:5 177.00516:10 177.00891:5 177.01079:10 177.01266:36 177.01454:61 177…
Emodin	13.4965	269.045	33102.5	[M-H]-	269.046	C15H10O5	Hydroxyanthraquinones	RHMXXJGYXNZAPX-UHFFFAOYSA-N	O=C1C=2C=C(O)C=C(O)C2C(=O)C3=C(O)C=C(C=C13)C	87.9	24.9513	268.87161:7 268.87857:14 268.90402:14 268.93878:7 268.99899:14 269.01056:7 269.0152:7 269.01752:14 269.02216:14 269.02676:7 269.02908:7 269.0314:7 269.03372:14 269.03604:76 269.03836:257 269.04068:409 269.043:874 269.04532:970 269.04764:832 269.04993:539 269.05225:222 269.05457:90 269.05688:41 269.0592:20 269.06384:7 269.08469:7 269.08701:7 269.10321:7 269.12408:7 269.15881:7 269.22369:7 269.2515…	213.05836:3 224.05119:3 225.04788:5 225.05212:5 225.05424:5 225.05637:8 225.05847:10 225.06059:3 225.06908:3 240.04044:3 241.05231:3 242.05531:3 242.0641:3 249.00098:3 255.02003:3 268.18417:3 269.03125:3 269.03357:3 269.03589:10 269.03821:15 269.04053:23 269.04285:28 269.04517:33 269.04749:20 269.0498:8 269.05212:13 269.05441:8 269.06137:3 270.04904:5 270.05136:5 270.05371:3 455.74472:3
N-ACETYL-L-LEUCINE	6.64922	172.097	18796.3	[M-H]-	172.097	C8H15NO3	Leucine and derivatives	WXNXCEHXYPACJF-ZETCQYMHSA-N	O=C(NC(C(=O)O)CC(C)C)C	87.9	50.0335	172.05826:4 172.06938:8 172.07678:8 172.08791:8 172.08975:13 172.09161:83 172.09346:174 172.09531:261 172.09717:357 172.09901:349 172.10088:304 172.10272:166 172.10457:92 172.10828:8 172.11014:12 172.11385:4 172.11754:4 172.12311:4 172.13237:4 172.14719:4 172.52908:4 172.55135:4 173.01913:4 173.0247:4 173.03027:4 173.04141:8 173.04514:4 173.047:4 173.09343:4 173.09529:4 173.09715:8 173.10088:4 17…	130.08307:5 130.08469:31 130.08629:5 130.08791:5 130.08951:10 130.09273:5 131.08842:5 172.09276:5
2-(5-methoxy-4,8,8-trimethyl-2-oxo-2,8,9,10-tetrahydropyrano[2,3-f]chromen-3-yl)-N-(pyridin-2-yl)acetamide	6.29355	409.18	37242.2	[M+H]+	409.18	C23H24N2O5	Angular pyranocoumarins	XBYUUOMUOFZSBJ-UHFFFAOYSA-N	O=C1OC2=C(C(OC)=CC=3OC(C)(C)CCC32)C(=C1CC(=O)NC4=NC=CC=C4)C	87.6	141.411	409.05716:4 409.0686:4 409.07431:4 409.07715:4 409.08002:4 409.08286:4 409.0943:8 409.09714:12 409.10001:20 409.10287:24 409.10571:12 409.10858:16 409.11142:24 409.11429:8 409.11713:8 409.12286:4 409.1257:8 409.12857:8 409.13141:4 409.13428:12 409.13712:12 409.13998:4 409.14285:24 409.14569:12 409.14856:24 409.1514:37 409.15427:16 409.15714:33 409.15997:29 409.16284:38 409.16568:41 409.16855:141 …	101.42288:1 102.0495:1 102.05806:1 103.04034:1 103.05754:1 105.00022:1 105.06968:1 105.07112:1 106.06487:1 106.06922:1 106.07504:1 106.07649:1 107.05013:1 107.07058:1 107.08519:1 107.08665:1 107.08958:1 108.03995:1 108.04288:1 108.04435:1 108.07224:1 108.07664:1 108.08251:1 109.01958:1 109.02548:1 109.02695:2 109.0299:2 109.03137:1 109.03432:1 109.06676:1 109.06824:1 109.07118:1 109.07561:1 109.0…
Methylophiopogonanone A	1.34527	365.099	937494	[M+Na]+	365.1	C19H18O6	Homoisoflavanones	BXTNNJIQILYHJB-GFCCVEGCSA-N	O=C1C=2C(O)=C(C(O)=C(C2OCC1CC3=CC=C4OCOC4=C3)C)C	87.5	3440.14	364.79413:142 364.99371:142 365.03146:142 365.06653:575 365.07465:142 365.08273:426 365.08542:142 365.08813:572 365.09082:3005 365.09351:5306 365.09622:9470 365.09891:13031 365.10162:12198 365.10431:12470 365.10699:9899 365.10971:6308 365.1124:1723 365.11511:430 365.1178:717 365.12048:142 365.1232:142 365.12589:146 365.1286:142 365.15826:142 365.16367:142 365.17175:146 365.18524:142 366.08698:142…	100.22634:5 101.00955:5 102.2122:5 103.29996:5 106.06199:5 106.41855:5 107.00926:5 107.06624:5 107.06916:5 108.04145:5 108.08695:5 109.00636:5 109.0093:5 109.01225:10 109.01667:5 109.02257:5 109.07417:5 109.0786:10 109.60568:5 110.05551:5 110.06292:5 110.07477:5 110.08218:5 110.96835:5 110.97133:10 110.97282:5 110.98025:5 111.07993:5 112.01194:5 113.01389:5 113.01688:15 113.01839:5 113.02139:5 11…
1-(m-tolyl)isoquinoline	1.58213	220.105	30504.8	[M+H]+	220.11	C16H13N	Phenylpyridines	WCIZHDREQJXEQO-UHFFFAOYSA-N	N=1C=CC=2C=CC=CC2C1C=3C=CC=C(C3)C	87.5	110.763	220.05679:22 220.06308:22 220.06726:22 220.07355:22 220.07983:44 220.08192:22 220.08401:22 220.08821:22 220.0903:22 220.09239:22 220.0945:132 220.09659:22 220.10078:22 220.10287:176 220.10497:110 220.10706:176 220.10916:88 220.11125:88 220.11334:88 220.11545:44 220.11754:44 220.11963:88 220.13011:22 220.58702:22 220.98563:22 221.00452:44 221.01501:22 221.06119:22 221.06329:22 221.07799:44 221.080…	102.04663:10 103.0518:10 103.05753:10 103.06326:10 103.06612:10 104.04748:20 104.05324:10 105.04795:10 105.05085:10 105.06242:10 106.02559:10 106.03867:20 106.04885:10 106.06484:10 106.0663:10 106.06776:10 106.07066:20 107.0545:10 107.05742:10 107.05888:10 107.06326:10 108.01645:10 108.04433:10 108.04727:10 108.04874:10 108.06195:10 108.06488:10 108.08103:10 108.0869:10 109.05937:10 109.06675:10 …
Palmitic acid (NMR)	20.3901	255.232	181155	[M-H]-	255.233	C16H32O2	Long-chain fatty acids	IPCSVZSSVZVIGE-UHFFFAOYSA-N	CCCCCCCCCCCCCCCC(O)=O	87.4	161.576	254.93246:4 255.16476:9 255.19861:9 255.20537:4 255.20988:4 255.21214:8 255.21439:9 255.2189:23 255.22116:44 255.22342:222 255.22568:679 255.22794:1279 255.23018:2080 255.23244:2321 255.2347:1966 255.23695:1415 255.23921:762 255.24147:351 255.24373:119 255.24597:66 255.24823:31 255.25049:4 255.25275:9 255.255:9 255.25726:4 255.25952:4 255.26854:4 255.31142:5 255.41071:9 255.41296:9 255.63193:4 25…	183.13173:2 237.21375:2 254.42998:2 255.21671:2 255.21896:3 255.22122:2 255.22348:2 255.22574:19 255.22798:19 255.23024:26 255.2325:44 255.23476:36 255.23701:41 255.23927:15 255.24152:15 255.24377:9 255.24603:3 255.24829:2 255.25055:2 256.22839:3 256.23065:2 256.23291:5 256.23517:2 256.23969:3 256.24194:2 256.2442:2 256.24646:2 259.40051:2
methyl (4S,5Z,6S)-5-ethylidene-4-[2-oxo-2-[[(2R,3S,4S,5R,6R)-3,4,5-trihydroxy-6-[2-(4-hydroxyphenyl)ethoxy]oxan-2-yl]methoxy]ethyl]-6-[(2S,3R,4S,5S,6R)-3,4,5-trihydroxy-6-(hydroxymethyl)oxan-2-yl]oxy-4H-pyran-3-carboxylate	7.42002	685.228	44711.2	[M-H]-	685.235	C31H42O17	Saccharolipids	STKUCSFEBXPTAY-GSUVRYNNSA-N	O=C(OC)C1=COC(OC2OC(CO)C(O)C(O)C2O)C(=CC)C1CC(=O)OCC3OC(OCCC4=CC=C(O)C=C4)C(O)C(O)C3O	87.1	150.893	684.96527:24 685.0614:24 685.08356:24 685.09094:24 685.09467:24 685.10205:24 685.13159:24 685.14642:24 685.18335:24 685.18707:24 685.19073:24 685.19446:48 685.20557:24 685.21295:73 685.21661:121 685.22034:194 685.224:267 685.22772:873 685.23138:533 685.23511:848 685.23883:509 685.24249:582 685.24622:170 685.24988:170 685.2536:97 685.25726:97 685.26099:73 685.27209:24 685.27576:24 685.36823:24 685…	299.11304:10 299.12036:10 299.13992:10 453.1265:10 523.17609:10 523.17932:10 587.20502:10 667.21948:10 685.19067:10 685.2276:20 685.23132:10 685.23871:10 685.41614:10 686.25195:10
LPC 18:3	13.4565	562.317	17277.5	[M+FA-H]-	562.313	C26H48NO7P	Lipids	WKQNRCYKYCKESD-UHFFFAOYNA-N	O=C(OCC(O)COP(=O)([O-])OCC[N+](C)(C)C)CCCCCCCC=CCC=CCC=CCC	86.9	179.228	562.25739:7 562.26746:7 562.27417:7 562.28418:13 562.28754:20 562.29425:7 562.29761:40 562.30096:79 562.30426:171 562.30762:231 562.31097:310 562.31433:296 562.31769:336 562.32104:237 562.3244:132 562.3277:46 562.33105:7 562.33441:13 562.94409:7 562.9541:13 562.97089:7 562.97424:7 562.99097:7 562.99432:7 563.00104:13 563.00439:13 563.00775:7 563.0144:13 563.01776:13 563.02112:33 563.02448:13 563.…	161.84807:1 225.92372:1 234.37921:1 242.07736:1 242.08614:1 255.23215:1 277.20636:3 277.20871:1 277.21106:4 277.21341:5 277.21576:5 277.21811:5 277.22046:3 277.22281:1 277.22516:2 277.22751:1 277.22986:1 278.22064:1 311.08499:1 398.98669:1 458.02399:1 477.27734:1 493.76523:1 493.97549:1 502.26767:1 502.27399:2 502.27716:5 502.28033:6 502.28351:9 502.28665:6 502.28983:7 502.293:12 502.29614:13 502…
Bupropion	8.98193	238.106	21792	[M-H]-	238.1	C13H18ClNO	Alkyl-phenylketones	SNPPWIUOZRMYNY-UHFFFAOYNA-N	O=C(C=1C=CC=C(Cl)C1)C(NC(C)(C)C)C	86.6	24.2794	238.08182:12 238.09271:12 238.09708:12 238.09926:37 238.10143:135 238.10361:318 238.10579:612 238.10797:502 238.11015:539 238.11234:282 238.1145:98 238.11887:37 238.12105:12 239.00879:12 239.02844:24 239.03062:12 239.03499:12 239.03717:12 239.0459:12 239.05026:12 239.05246:12 239.05464:12 239.05682:24 239.05901:12 239.06119:12 239.06337:12 239.06555:12 239.06992:24 239.07648:12 239.08302:24 239.0…	164.10349:10
4-Hydroxyquinoline	8.2233	144.044	42121.2	[M-H]-	144.045	C9H7NO	Hydroquinolones	PMZDQRJGMBOQBF-UHFFFAOYSA-N	O=C1C=CNC2=CC=CC=C12	86.3	79.1048	144.03925:34 144.04094:235 144.04263:1110 144.04433:1749 144.04602:1480 144.04771:942 144.04941:505 144.0511:303 144.05449:34 144.05618:34 144.40895:34 144.42932:34 144.94402:34 145.04434:34 145.04604:67 145.04773:101 145.04944:168 145.05113:34 145.05284:135 145.05453:67 145.05965:34 145.06305:34 146.9366:34 146.96399:34 146.96741:34 146.96912:34 146.97083:34 146.98795:34 147.68732:34 147.92424:3…	144.03201:10 144.03879:10 144.04048:10 144.04218:20 144.04387:10 144.05066:20
L-5-Oxoproline	1.5505	128.034	472006	[M-H]-	128.035	C5H7NO3	Alpha amino acids and derivatives	ODHCTXKNWHHXJC-VKHMYHEASA-N	OC(=O)[C@@H]1CCC(O)=N1	85.7	2743.23	127.63186:178 127.63505:57 127.63664:57 127.63983:119 127.83455:57 127.95753:57 128.02463:62 128.02623:63 128.02782:64 128.02942:125 128.03102:1783 128.03261:9327 128.03421:17259 128.03581:17122 128.03741:12167 128.039:6347 128.0406:2776 128.04221:1248 128.04381:685 128.04539:189 128.25803:57 128.34599:57 128.67258:64 128.6902:63 128.93221:57 128.94183:57 129.01241:62 129.01401:57 129.01561:682 1…	110.01991:10 128.02782:10 128.02942:20 128.03101:92 128.03261:102 128.03421:153 128.03581:143 128.0374:122 128.039:71 128.0406:41 128.04221:31 128.04379:20 128.047:10 199.26013:10
Gardenoside	5.5436	427.117	44907.8	[M+Na]+	427.12	C17H24O11	Iridoid O-glycosides	XJMPAUZQVRGFRE-AYDWLWLASA-N	O=C(OC)C1=COC(OC2OC(CO)C(O)C(O)C2O)C3C1C=CC3(O)CO	85.7	314.721	426.63278:4 426.6561:4 427.07327:4 427.082:8 427.08786:21 427.09076:8 427.09369:4 427.09659:17 427.09952:24 427.10245:16 427.10535:70 427.10828:177 427.11121:421 427.11411:853 427.11703:1093 427.11993:894 427.12286:471 427.12579:303 427.12869:84 427.13162:71 427.13455:33 427.13745:21 427.14038:12 427.14328:9 427.14621:9 427.14914:12 427.15204:12 427.15497:20 427.15787:13 427.1608:4 427.16373:8 42…	105.07115:1 107.05891:1 107.07937:1 108.06639:1 109.03288:1 109.08006:1 110.07475:1 111.04272:1 111.05016:1 111.09182:1 113.0529:1 113.08443:1 116.06167:1 120.07964:1 121.07812:1 121.07967:1 121.38904:1 122.08384:1 123.04047:1 123.053:1 123.0859:1 123.0906:1 124.07317:1 125.05176:1 126.09126:1 127.03638:3 127.08732:1 129.0992:1 130.12958:1 130.45998:1 131.05898:1 133.08727:1 134.05983:1 134.77847…
Citric acid (Not validated, isomer of 227)	1.51083	191.02	5746623	[M-H]-	191.019	C6H8O7	Organic acids	KRKNYBCHXYNGOX-UHFFFAOYSA-N	O=C(O)CC(O)(C(=O)O)CC(=O)O	85.4	5887.88	190.97313:64 190.99654:64 190.99849:303 191.00044:242 191.0024:239 191.00435:463 191.0063:373 191.00826:701 191.01021:1218 191.01216:3287 191.01411:16424 191.01605:46519 191.01801:79603 191.01996:88209 191.02191:68152 191.02386:30711 191.02582:15766 191.02777:5040 191.02972:3047 191.03168:1442 191.03363:727 191.03558:588 191.03754:65 191.03947:142 191.04143:84 191.04338:148 191.04533:251 191.0472…	101.01823:10 101.02675:10 101.02959:21 103.00504:10 103.038:21 109.0299:21 110.9939:11 111.00283:89 111.00432:245 111.00581:502 111.00729:635 111.00878:980 111.01027:657 111.01176:522 111.01324:300 111.01473:201 111.01622:43 111.01771:45 111.0192:32 111.02068:10 111.02218:10 112.00639:11 112.01088:11 112.01237:21 112.01536:10 112.63947:10 112.64397:10 113.41566:10 113.44875:10 113.49688:10 114.26…
9Z,12Z-Linoleic acid (NMR)	19.2555	279.233	354282	[M-H]-	279.233	C18H32O2	Lineolic acids and derivatives	OYHQOLUKZRVURQ-HZJYTTRNSA-N	CCCCC\C=C/C\C=C/CCCCCCCC(O)=O	85.3	364.202	278.88098:4 278.99655:4 279.07202:4 279.16641:10 279.17111:10 279.19:4 279.19708:4 279.20416:17 279.20651:6 279.20889:8 279.21124:14 279.21359:8 279.21597:21 279.21832:30 279.22067:161 279.22305:385 279.2254:1411 279.22775:3710 279.2301:7826 279.23248:9855 279.23483:7688 279.23718:4340 279.23956:1864 279.24191:698 279.24426:324 279.24664:211 279.24899:71 279.25134:60 279.25372:19 279.25842:5 279.…	165.16563:1 261.20956:2 261.21185:1 261.21872:1 261.22098:2 261.22556:2 278.33878:1 278.34583:1 278.34821:1 278.35056:1 278.8031:1 279.04837:1 279.15924:1 279.20407:1 279.21115:1 279.21353:1 279.21588:1 279.21823:3 279.22061:10 279.22296:20 279.22531:55 279.22769:122 279.23004:181 279.23239:229 279.23477:195 279.23712:146 279.23947:88 279.24182:45 279.2442:22 279.24655:13 279.2489:14 279.25128:8 …
2-Hydroxyphenylacetic acid	5.91927	151.04	123099	[M-H]-	151.04	C8H8O3	2(hydroxyphenyl)acetic acids	CCVYRRGZDBSHFU-UHFFFAOYSA-N	OC(=O)CC1=CC=CC=C1O	85.3	93.4727	150.5618:4 150.69351:4 150.70738:4 150.70912:9 151.01961:13 151.02307:4 151.02481:4 151.02827:5 151.03175:41 151.03348:111 151.03522:458 151.03696:1528 151.0387:2856 151.04042:2865 151.04216:2183 151.0439:1434 151.04564:505 151.04736:220 151.0491:103 151.05084:35 151.05258:16 151.05431:21 151.05779:4 151.06125:9 151.06993:4 151.07167:10 151.07513:5 151.07687:8 151.07861:4 151.09944:4 151.10638:4 …	105.03596:10 106.04131:10 107.04707:20 107.05:31 107.05146:31 107.05292:31 107.05438:10 107.06461:10 151.03833:10 151.04007:20
1,4-BENZOQUINONE	8.26528	109.029	16855.3	[M+H]+	109.028	C6H4O2	P-benzoquinones	AZQWKYJCGOJGHM-UHFFFAOYSA-N	O=C1C=CC(=O)C=C1	85.2	24.4525	109.00533:4 109.00681:16 109.00828:32 109.00975:16 109.01122:40 109.0127:45 109.01418:49 109.01565:21 109.01712:16 109.01859:8 109.02007:8 109.02155:12 109.02302:54 109.02449:138 109.02596:217 109.02744:263 109.02892:317 109.03039:199 109.03186:146 109.03334:108 109.03481:58 109.03629:33 109.03776:42 109.03924:12 109.04071:17 109.04218:4 109.04955:4 109.05103:4 109.05398:4 109.0584:4 109.06283:12…	105.06822:1 105.07546:1 105.0769:1 106.99608:1 107.00192:1 107.04428:1 107.0472:1 107.04866:2 107.05158:1 107.0545:1 107.05889:1 107.06181:1 107.06766:1 107.08811:1 107.99739:1 108.00033:1 108.00179:1 108.00326:2 108.00473:2 108.0062:1 108.00766:1 108.05169:1 108.05315:1 108.05903:1 108.06049:1 108.08104:1 108.08251:1 108.08398:1 108.08691:1 108.15591:1 108.6793:1 108.68665:1 108.68813:1 108.7043…
FA 18:2+O	15.844	293.212	111843	[M-H]-	293.212	C18H30O3	Oxidized fatty acids	HKSDVVJONLXYKL-UHFFFAOYNA-N	O=C(O)CCCCCCCC=CCC=CCC1OC1(CC)	85.1	101.5	293.00443:4 293.02618:8 293.02863:29 293.03345:4 293.04794:4 293.08179:4 293.13257:4 293.14465:8 293.16882:4 293.17126:8 293.17368:9 293.18094:8 293.18576:5 293.19058:9 293.19302:21 293.19543:8 293.19785:31 293.20026:122 293.2027:311 293.20511:702 293.20752:1329 293.20993:1695 293.21237:1638 293.21478:1527 293.21719:916 293.2196:500 293.22205:158 293.22446:65 293.22687:9 293.22928:9 293.23413:4 2…	116.93176:2 123.08362:2 125.09872:2 185.11073:2 185.11266:2 185.11458:2 197.11932:2 249.21939:2 265.21841:2 275.19492:2 293.19974:6 293.20218:12 293.20459:16 293.207:35 293.20941:43 293.21185:45 293.21426:33 293.21667:37 293.21909:22 293.22153:10 293.22394:4 293.22635:4 293.2312:2 293.23361:2 293.31824:2 294.12659:2 294.21136:4 294.21378:4 294.21622:6 294.21863:4 296.21796:2 959.54517:2 1061.7619…
a-Linolenic acid (NMR)	18.1049	277.216	89948.1	[M-H]-	277.217	C18H30O2	Lineolic acids and derivatives	DTOSIQBPPRVQHS-PDBXOOCHSA-N	CC\C=C/C\C=C/C\C=C/CCCCCCCC(O)=O	85.1	422.242	277.06567:24 277.1409:24 277.19968:24 277.20203:72 277.20438:72 277.20673:145 277.20908:265 277.21143:1253 277.21378:1446 277.21613:2001 277.21848:2001 277.22083:1422 277.22318:217 277.22556:217 277.22791:121 277.23026:48 277.2326:48 277.242:24 278.20688:24 278.21161:48 278.21396:193 278.21631:241 278.21866:386 278.22104:313 278.22339:434 278.22574:96 278.22809:145 278.23044:48 278.23282:24 279.1…	276.33017:5 277.2088:5 277.21115:5 277.2135:5 277.21585:15 277.2182:20 277.22055:15 277.2229:5 277.22525:15 277.2323:5
P-Coumaric acid	7.1367	163.04	103185	[M-H]-	163.04	C9H8O3	Hydroxycinnamic acids	NGSWKAQJJWESNS-UHFFFAOYSA-N	O=C(O)C=CC1=CC=C(O)C=C1	85	166.772	162.57539:7 162.9231:15 162.93391:15 163.02586:7 163.02766:15 163.02946:7 163.03127:8 163.03307:87 163.03488:395 163.03668:1222 163.03848:2002 163.04028:2294 163.04208:1712 163.0439:892 163.0457:445 163.0475:162 163.0493:55 163.0511:47 163.0529:8 163.05652:8 163.06012:24 163.06554:8 163.07635:8 163.07816:7 163.56723:8 163.74428:7 164.03534:14 164.03716:7 164.03896:84 164.04077:161 164.04259:259 1…	117.03269:10 118.67765:10 119.04561:31 119.04715:20 119.04869:102 119.05023:71 119.05177:41 119.05331:20 119.05486:20 119.0564:20 163.03445:10 163.04166:10
piperazine-2,5-dione	10.1328	115.053	34876.4	[M+H]+	115.05	C4H6N2O2	Alpha amino acids and derivatives	BXRNXXXXHLBUKK-UHFFFAOYSA-N	O=C1NCC(=O)NC1	85	76.1471	114.69239:4 114.69541:8 114.69995:8 115.03741:4 115.04346:9 115.04649:4 115.048:9 115.04952:31 115.05103:422 115.05255:913 115.05406:911 115.05558:716 115.05709:430 115.05861:256 115.06012:113 115.06164:91 115.06315:43 115.06467:13 115.06618:22 115.0677:9 115.06921:9 115.07072:13 115.07375:4 115.07526:4 115.96758:4 116.04362:4 116.04666:4 116.04818:4 116.04971:4 116.05122:4 116.05427:45 116.05579…	113.03768:3 113.04519:3 114.03967:3 114.04268:3 114.05022:7 114.05324:3 114.69045:3 114.76003:3 115.04305:3 115.04607:3 115.04759:20 115.0491:58 115.05062:85 115.05213:105 115.05365:123 115.05516:133 115.05668:163 115.05819:82 115.05971:75 115.06122:31 115.06274:7 115.06425:7 115.06577:10 115.06728:3 115.07333:7 115.07485:3 115.08394:3 115.09151:3 115.13544:3 115.13999:3 116.21819:3 116.63869:3
Stearic acid	17.7784	283.263	128463	[M-H]-	283.264	C18H36O2	Long-chain fatty acids	QIQXTHQIDYTFRH-UHFFFAOYSA-N	CCCCCCCCCCCCCCCCCC(O)=O	84.9	65.5127	282.93542:6 282.94016:12 283.1326:6 283.14685:12 283.1944:12 283.23953:6 283.24667:6 283.24905:6 283.25143:55 283.25381:67 283.25616:159 283.25854:571 283.26093:1138 283.26331:1371 283.26569:1195 283.26807:571 283.27045:333 283.27283:97 283.27518:54 283.27756:12 283.27994:6 283.2847:6 283.28946:6 283.29422:6 283.30847:6 283.84116:6 284.25528:6 284.25766:24 284.26004:87 284.26242:129 284.2648:151 …	146.9689:1 283.25125:1 283.25363:1 283.25601:9 283.25839:29 283.26077:17 283.26312:31 283.2655:52 283.26788:15 283.27026:9 283.27264:9 283.27502:4 283.2774:4 283.28452:3 283.29166:1 284.2551:1 284.25986:1 284.26224:1 284.26462:3 284.27176:4 284.27652:1 733.29901:1
Cyanidin	9.10108	285.039	115235	[M-2H]-	285.04	C15H11O6	7-hydroxyflavonoids	VEVZSMAEJFVWIL-UHFFFAOYSA-O	OC1=CC2=[O+]C(=C(O)C=C2C(O)=C1)C1=CC(O)=C(O)C=C1	84.9	68.0434	284.9816:23 285.01736:23 285.01974:23 285.02454:47 285.0293:165 285.03168:190 285.03406:855 285.03644:2143 285.03882:3509 285.0412:2841 285.04361:2137 285.04599:754 285.04837:281 285.05075:119 285.05313:46 285.05789:24 285.06268:23 285.06744:23 285.0722:93 285.07697:23 285.94315:23 286.03391:94 286.03629:231 286.03867:255 286.04108:509 286.04346:440 286.04584:370 286.04822:208 286.05063:139 286.0…	133.02971:3 133.03622:3 151.00392:3 164.04767:3 175.04199:3 177.01675:3 189.05521:3 195.03947:3 199.03761:3 199.04359:3 201.01686:3 213.01758:3 213.10002:3 214.02663:3 217.13258:3 223.02763:3 241.05055:3 241.05275:3 243.02562:3 243.02783:3 243.03664:3 257.04733:3 270.04486:3 284.13367:3 285.02463:3 285.02701:10 285.03177:17 285.03418:41 285.03656:68 285.03894:51 285.04132:34 285.0437:34 285.04608…
Pelargonin	1.31118	611.154	22939.8	[M-H]-	611.161	C27H31O15	Anthocyanidin-5-O-glycosides	SLCKJKWFULXZBD-ZOTFFYTFSA-O	OC[C@H]1O[C@@H](OC2=CC(O)=CC3=C2C=C(O[C@@H]2O[C@H](CO)[C@@H](O)[C@H](O)[C@H]2O)C(=[O+]3)C2=CC=C(O)C=C2)[C@H](O)[C@@H](O)[C@@H]1O	84.8	69.7962	610.71442:157 611.14026:157 611.14722:157 611.1507:941 611.15417:1411 611.15771:470 611.16119:627 611.16467:627 611.16815:941 611.17163:314 611.17517:314 611.17865:470 611.18909:470 611.19263:784 611.19611:314 611.19958:314 611.20306:157 611.21008:157 611.224:157 611.59766:157 611.64307:314 611.64655:157 611.6535:627 611.65704:627 611.66052:314 611.664:314 611.66748:157 611.67102:470 611.6745:157…	195.05106:10 195.05894:10 268.80225:10 268.99445:10 385.12137:10 393.15244:10 443.08511:10 443.14755:10 485.14258:10 503.15741:10 565.13214:10 575.07544:10 611.05713:10 611.17932:10 611.1933:20 665.19617:10 688.19879:10 807.2381:10 827.25323:10 827.26135:10 827.26947:10 827.29382:10 869.3006:10 929.2782:10 989.34106:10 1031.31653:10 1187.34021:10 1187.34985:10 1187.3645:10 1187.39368:10
FA 18:2+2O	11.7149	311.22	68908.2	[M-H]-	311.222	C18H32O4	Oxidized fatty acids	JGUNZIWGNMQSBM-UHFFFAOYNA-N	O=C(O)CCCCCCCC(OO)C=CC=CCCCCC	84.7	114.1	310.89392:6 310.89642:6 310.8989:6 310.9014:6 310.90637:6 310.96115:6 310.99353:6 310.9985:6 311.00848:12 311.01346:6 311.02094:12 311.02344:12 311.02841:6 311.03088:29 311.03339:29 311.03589:35 311.03836:82 311.04086:112 311.04333:77 311.04584:47 311.04834:12 311.05081:24 311.05331:29 311.05579:12 311.05829:29 311.06079:12 311.12305:6 311.12802:6 311.13052:6 311.138:6 311.14297:12 311.14795:12 3…	122.92215:3 135.03857:3 149.00243:3 183.13701:3 198.03435:3 225.15596:3 237.18289:7 246.99287:3 267.0661:3 276.00851:3 283.13202:3 293.20471:7 293.20715:3 293.21198:3 293.21924:3 311.065:3 311.06998:3 311.08246:3 311.14969:3 311.16214:3 311.16464:10 311.16714:7 311.16962:14 311.17212:7 311.17462:10 311.21198:3 311.21448:10 311.21695:10 311.21945:10 311.22195:27 311.22443:14 311.22693:7 311.2294:7…
Citramalate	1.7105	147.029	136079	[M-H]-	147.03	C5H8O5	Hydroxy fatty acids	XFTRTWQBIOMVPK-YFKPBYRVSA-N	C[C@](O)(CC(O)=O)C(O)=O	84.5	47.9847	146.97395:131 146.97737:97 146.97908:196 147.0219:33 147.02361:266 147.02531:962 147.02702:1361 147.02873:2786 147.03046:2520 147.03217:1724 147.03387:961 147.03558:531 147.03731:133 147.03902:100 147.04414:66 147.05443:33 147.05785:33 147.05956:33 147.06299:32 147.0647:32 147.06641:32 147.06813:64 147.06984:32 147.22916:32 147.37312:32 147.50002:32 147.52058:32 148.03217:161 148.03389:65 148.035…	129.01909:10 129.02069:10 146.5152:10 146.97879:10 146.9805:10 147.02502:10 147.02844:31 147.03015:20 147.03188:10 147.03358:10 147.03529:20
PHYSOSTIGMINE SALICYLATE	9.90188	412.194	66929.9	[M-H]-	412.188	C22H27N3O5	Pyrroloindoles	HZOTZTANVBDFOF-PBCQUBLHSA-N	O=C(O)C=1C=CC=CC1O.OC(=NC)OC1=CC=C2C(=C1)C3(C)CCN(C)C3N2C	84.5	134.276	412.05023:19 412.07605:19 412.07892:39 412.0961:19 412.10757:19 412.11044:58 412.11331:19 412.13336:19 412.14771:19 412.15631:39 412.16779:39 412.17352:39 412.17639:19 412.17923:58 412.1821:174 412.18497:502 412.18784:965 412.1907:1023 412.19357:1370 412.19644:1235 412.19931:1004 412.20218:367 412.20505:425 412.20792:174 412.21078:39 413.01685:19 413.07138:19 413.07999:19 413.08572:39 413.1058:19…	327.20917:10 327.22449:10 327.22961:10 328.2215:10 328.22406:10 330.18417:10 331.05463:10 368.1145:10 412.07593:10 412.17914:20 412.18201:10 412.18488:10 412.18774:10 412.19348:20 412.19635:10 412.19922:10 412.20493:10 412.20779:10 412.21353:20 412.2164:10 412.22214:10
Aniracetam	1.54238	220.103	31765.2	[M+H]+	220.097	C12H13NO3	Benzoic acids and derivatives	ZXNRTKGTQJPIJK-UHFFFAOYSA-N	O=C(C1=CC=C(OC)C=C1)N2C(=O)CCC2	84.5	62.9132	220.01067:31 220.02531:31 220.05673:31 220.05884:31 220.06093:62 220.06302:31 220.06931:31 220.07559:31 220.07768:31 220.07977:31 220.08188:62 220.08606:31 220.09026:31 220.09235:62 220.09444:31 220.09653:93 220.09863:93 220.10072:124 220.10281:341 220.10492:217 220.10701:186 220.1091:93 220.11119:93 220.1133:31 220.11539:93 220.11748:31 220.11958:31 220.12167:31 220.12376:124 220.12585:62 220.13…	102.04663:10 103.0518:10 103.05753:10 103.06326:10 103.06612:10 104.04748:20 104.05324:10 105.04795:10 105.05085:10 105.06242:10 106.02559:10 106.03867:20 106.04885:10 106.06484:10 106.0663:10 106.06776:10 106.07066:20 107.0545:10 107.05742:10 107.05888:10 107.06326:10 108.01645:10 108.04433:10 108.04727:10 108.04874:10 108.06195:10 108.06488:10 108.08103:10 108.0869:10 109.05937:10 109.06675:10 …
Gedunol	15.7037	485.259	19531	[M+H]+	485.253	C28H36O7	Limonoids	IYGKIJUHLXBVCF-AJIQNVKKSA-N	O=C(OC1CC2C(C=CC(O)C2(C)C)(C)C3CCC4(C)C(OC(=O)C5OC54C13C)C6=COC=C6)C	84.4	64.3037	485.12869:12 485.14423:12 485.24377:12 485.24689:24 485.24997:37 485.25308:208 485.2562:147 485.25931:294 485.26242:159 485.26553:184 485.26865:110 485.27176:37 485.27487:12 485.27798:37 485.2811:12 485.29041:12 485.29352:12 485.30908:24 485.85666:12 486.21774:12 486.25198:12 486.2551:49 486.25821:37 486.26132:73 486.26443:73 486.27066:24 486.27377:12 486.27692:12 486.31738:12 487.12415:12 487.26…	103.0776:2 107.0808:2 107.08372:2 109.07117:2 109.10067:2 109.10215:2 111.07989:2 119.05446:2 123.1172:2 134.06471:2 135.09172:2 141.07259:2 143.08543:2 146.97752:2 146.97923:2 146.98267:3 146.98438:2 146.9895:2 148.99055:2 149.14052:2 154.05145:2 159.09537:2 159.12564:2 161.07475:2 163.03391:2 167.05528:2 168.07332:2 173.01852:2 175.11046:2 177.00827:2 177.05899:2 187.11015:2 191.10992:2 194.062…
Oleic acid	20.5532	281.246	132554	[M-H]-	281.249	C18H34O2	Long-chain fatty acids	ZQPPMHVWECSIRJ-KTKRTIGZSA-N	CCCCCCCC\C=C/CCCCCCCC(O)=O	84.3	129.528	280.94302:15 280.95721:15 280.97141:30 280.97379:45 280.97617:300 280.97852:539 280.9809:659 280.98325:779 280.98563:495 280.98798:480 280.99036:230 280.99274:60 280.99509:46 280.99747:30 281.1561:15 281.17267:30 281.17978:31 281.21054:15 281.22003:30 281.23187:47 281.23422:30 281.2366:62 281.23895:456 281.24133:910 281.24371:1411 281.24606:2218 281.24844:2212 281.25079:2100 281.25317:1259 281.25…	280.97345:5 280.97818:26 280.98056:5 280.98294:5 280.98529:5 280.98767:5 281.18652:5 281.23865:5 281.24338:15 281.24573:46 281.24811:15 281.25049:26 281.25284:36 281.25522:26 281.25757:10 281.25995:10 281.26233:5 281.26468:5 281.2789:5 282.24603:5 282.24838:5 282.25314:5
FA 18:4+2O	11.4353	307.19	241036	[M-H]-	307.19	C18H28O4	Oxidized fatty acids	KLFMLBSZQZVKDC-UHFFFAOYNA-N	O=C(O)CCCCCCCC(=O)C=CC=CC=CC(O)CC	84.1	74.493	306.91528:6 306.91776:6 306.92273:6 306.98456:11 306.99448:11 306.99695:6 306.99942:6 307.00684:6 307.0192:6 307.02417:11 307.04147:6 307.04395:6 307.05634:6 307.05881:11 307.06128:17 307.06375:6 307.0687:6 307.07117:6 307.07611:34 307.07861:18 307.08109:36 307.10333:6 307.11325:11 307.12067:6 307.12314:6 307.13306:6 307.138:13 307.14294:11 307.14542:13 307.14789:6 307.16275:25 307.16522:7 307.17…	102.95213:3 112.97706:3 112.98606:3 113.05813:3 119.08236:3 120.6873:3 121.05836:3 121.06147:8 121.06303:8 121.06458:10 121.06613:13 121.06769:8 121.07079:5 121.07235:3 121.0739:3 121.10188:3 123.08196:3 123.08666:3 125.09547:3 125.10021:5 125.10179:5 135.08293:3 157.08864:3 171.1013:3 173.13553:3 179.1118:3 183.10263:3 184.15128:3 184.53282:3 185.10876:3 185.11261:8 185.11646:15 185.11838:23 185…
4-Methylumbelliferone	9.57393	177.053	21614.4	[M+H]+	177.055	C10H8O3	7-hydroxycoumarins	HSHNITRMYYLLCV-UHFFFAOYSA-N	CC1=CC(=O)OC2=C1C=CC(O)=C2	84.1	56.5123	176.96274:4 176.98152:4 176.99092:4 176.9928:8 177.00783:4 177.01346:4 177.01721:4 177.01909:12 177.02284:8 177.03975:12 177.04164:4 177.04352:12 177.04539:16 177.04727:148 177.04915:246 177.05103:308 177.0529:409 177.05478:340 177.05667:242 177.05855:148 177.06042:106 177.0623:41 177.06418:33 177.06606:8 177.06793:8 177.06981:4 177.0717:8 177.07921:4 177.08296:4 177.08673:8 177.08861:4 177.09048…	101.03081:1 101.03365:1 101.03506:1 101.045:1 101.04642:1 101.04784:1 101.07906:1 101.71886:1 101.7388:1 102.03809:1 102.03952:2 102.04095:3 102.04237:5 102.0438:12 102.04523:10 102.04665:14 102.04808:12 102.04951:9 102.05093:8 102.05236:6 102.05379:5 102.05521:1 102.05663:1 102.05806:1 102.05949:1 102.06091:1 102.06234:1 102.72957:1 102.73243:1 102.73386:2 102.73672:1 102.7496:1 102.9114:1 103.0…
3-phenyllactic acid	7.42595	165.052	16909.1	[M-H]-	165.056	C9H10O3	Phenylpropanoic acids	VOXXWSYKYCBWHO-UHFFFAOYSA-N	O=C(O)C(O)CC=1C=CC=CC1	84.1	46.9363	165.0482:44 165.05002:66 165.05183:396 165.05365:396 165.05545:330 165.05727:176 165.05908:286 165.0609:110 165.06271:110 165.06453:44 165.68561:22 165.68925:22 165.91109:22 166.02571:22 166.02753:66 166.03299:22 166.03481:22 166.04208:22 166.04572:22 166.05482:22 166.05664:44 166.0621:22 166.06392:22 166.06573:22 166.06755:22 166.08394:22 166.45723:22 166.57385:22 166.6413:22 167.02069:22 167.03…	103.05708:10 119.04572:10 119.04726:10 147.03738:10 147.0408:10
L-(-)-Phenylalanine	1.87248	164.071	28576.2	[M-H]-	164.072	C9H11NO2	Phenylalanine and derivatives	COLNVLDHVKWLRT-QMMMGPOBSA-N	N[C@@H](CC1=CC=CC=C1)C(O)=O	84	83.2061	164.06418:42 164.06599:55 164.06779:236 164.06961:402 164.07141:443 164.07323:346 164.07503:125 164.07684:111 164.07864:14 164.08046:14 164.09674:14 164.32837:14 164.93901:14 164.94807:14 164.96983:14 164.98253:14 164.98434:28 164.98616:55 164.98798:42 164.98979:42 164.99161:14 165.01337:14 165.017:42 165.01881:83 165.02063:28 165.02245:14 165.02608:14 165.02788:14 165.03333:28 165.03514:28 165.0…	103.05236:10 120.02569:10 147.04549:10 164.07071:10
Mitragynine	10.3397	443.225	50491.1	[M-H]-	443.219	C23H30N2O4	Alkaloids	LELBFTMXCIIKKX-UHFFFAOYNA-N	CCC1CN2CCC3=C(NC4=C3C(OC)=CC=C4)C2CC1C(=COC)C(=O)OC	83.8	16.8756	442.97501:19 442.99283:19 443.09985:19 443.11768:19 443.12659:37 443.12958:19 443.13553:56 443.14145:19 443.14444:19 443.17712:19 443.18903:19 443.19199:19 443.19498:19 443.19794:19 443.20389:19 443.20685:37 443.20984:56 443.2128:130 443.21579:353 443.21875:911 443.22174:948 443.2247:1171 443.22766:1004 443.23065:613 443.23361:427 443.2366:390 443.23956:19 443.24255:56 443.24551:19 443.24847:37 4…	112.98332:10 215.03581:10 327.21698:20 327.22211:10 329.22531:10 353.13812:10 443.26624:10
2-Acetylacteoside	1.3062	689.201	1.11572e+06	[M+Na]+	689.2	C31H38O16	Coumaric acids and derivatives	ALERZNQPBWWLMW-YVMONPNESA-N	O=C(OC1C(OC(OCCC2=CC=C(O)C(O)=C2)C(OC(=O)C)C1OC3OC(C)C(O)C(O)C3O)CO)C=CC4=CC=C(O)C(O)=C4	83.4	4116.46	689.14941:373 689.1568:373 689.16052:187 689.16425:1131 689.16791:758 689.17163:1510 689.17908:560 689.18274:1510 689.18646:1697 689.19019:3400 689.19385:10921 689.19757:17010 689.20129:18333 689.20502:15523 689.20868:13971 689.2124:8694 689.21613:9067 689.21985:3761 689.22351:2641 689.22723:566 689.23096:1691 689.23468:752 689.26062:192 689.28284:187 690.15796:187 690.16162:187 690.16534:187 690…	100.45646:10 100.59519:10 101.05029:10 103.40432:10 104.27046:10 107.0103:10 111.0423:10 111.31176:10 112.04289:10 113.78026:10 116.06885:10 116.72997:10 117.83704:10 118.63538:10 122.02882:10 123.25:10 126.97549:10 127.03436:10 127.04073:10 130.6273:10 131.73019:10 132.2233:10 133.02657:10 134.41438:10 135.58078:10 136.5921:10 137.12398:10 138.45651:10 140.09448:10 140.50255:10 141.64796:10 142.…
Glyceric acid	1.39085	105.021	260070	[M-H]-	105.019	C3H6O4	Sugar acids and derivatives	RBNPOMFGQQGHHO-UWTATZPHSA-N	OC[C@@H](O)C(O)=O	83.2	823.157	104.59586:103 104.68977:209 104.69843:103 104.70999:103 104.78226:103 104.79671:103 104.95869:103 105.01367:211 105.01512:737 105.01657:2819 105.01802:4796 105.01946:4573 105.02091:5195 105.02236:2602 105.0238:1759 105.02525:1142 105.0267:103 105.02814:103 105.03104:103 105.06723:103 105.49758:103 105.75737:106 105.7719:103 105.9666:103 106.02185:103 106.02331:206 106.02476:206 106.02621:206 106.…	103.00066:10 105.01254:10 105.01399:20 105.01544:10 105.01688:10 105.01833:20 105.01978:10 105.02123:10 105.02412:10
[(2S,3R,4S,5R,6R)-2-[3-[(2S,3R,4S,5S,6R)-4,5-dihydroxy-6-(hydroxymethyl)-3-[(2S,3R,4R,5R,6S)-3,4,5-trihydroxy-6-methyloxan-2-yl]oxyoxan-2-yl]oxy-5-hydroxy-2-(4-hydroxyphenyl)-4-oxochromen-7-yl]oxy-5-hydroxy-6-(hydroxymethyl)-4-[(2S,3R,4S,5S,6R)-3,4,5-trihydroxy-6-(hydroxymethyl)oxan-2-yl]oxyoxan-3-yl] (E)-3-(4-hydroxyphenyl)prop-2-enoate	1.18692	1082.32	18643.2	[M+2H]2+	1082.33	C48H56O27	Flavonoid-7-O-glycosides	OUYDFTJZSVOQJE-QQXREOSWSA-N	O=C(OC1C(OC2=CC(O)=C3C(=O)C(OC4OC(CO)C(O)C(O)C4OC5OC(C)C(O)C(O)C5O)=C(OC3=C2)C=6C=CC(O)=CC6)OC(CO)C(O)C1OC7OC(CO)C(O)C(O)C7O)C=CC8=CC=C(O)C=C8	83.1	506.697	1081.82458:39 1081.83386:13 1081.84314:13 1081.84778:6 1081.85242:6 1081.87109:13 1081.88037:6 1081.9082:6 1081.9314:6 1081.94995:6 1081.96863:13 1081.99646:6 1082.02893:13 1082.27515:19 1082.28442:13 1082.28906:13 1082.2937:79 1082.29834:99 1082.30298:224 1082.30762:368 1082.31226:573 1082.31689:759 1082.32153:771 1082.32617:704 1082.33081:468 1082.33545:369 1082.34009:303 1082.34485:85 1082.349…	103.04726:10 103.71339:10 115.03542:10 118.54791:10 127.03296:10 127.03614:10 127.03773:10 127.03932:10 127.04092:31 128.01993:10 137.01839:10 137.64716:10 144.24788:10 145.0443:10 145.0477:41 145.04939:10 145.0528:10 145.25012:10 147.05264:10 154.99728:10 163.05356:10 163.05716:10 163.06076:31 164.1154:10 170.99435:20 182.02687:10 182.02876:10 182.03258:20 182.03448:10 182.03639:10 182.0383:10 1…
Garcinolic Acid	9.22092	645.315	16324.3	[M-H]-	645.307	C38H46O9	Pyranoxanthones	VDSCKSOYNLTQSY-VGJPRPLGSA-N	O=C(O)C(=CCC1(OC(C)(C)C2CCC=C3C(=O)C4=C(O)C=5C=CC(OC5C(=C4OC321)CC=C(C)C)(C)CCC=C(C)C)C(=O)O)C	83	29.1812	644.99194:17 645.078:66 645.08521:17 645.08875:17 645.09595:33 645.10309:50 645.11389:33 645.11749:33 645.12103:33 645.13184:17 645.13898:33 645.14258:17 645.14618:33 645.14972:17 645.15332:17 645.17126:33 645.17847:66 645.18561:17 645.18921:33 645.19995:17 645.21429:17 645.27173:33 645.28247:17 645.28607:33 645.28961:17 645.29681:50 645.30042:199 645.30402:232 645.30756:265 645.31116:314 645.314…	115.93217:3 221.06827:3 237.84462:3 285.98355:3 351.06332:3 365.03513:3 430.89056:3 469.21323:3 599.15948:3 599.28741:3 599.29089:7 599.29779:20 599.30127:14 599.30469:14 599.30817:3 599.31158:10 599.31506:14 599.31854:10 599.32196:3 599.32544:3 599.32892:10 599.33582:3 599.34271:3 644.74115:3 645.07104:3 645.18585:3 645.20734:3 645.27191:3 645.29706:3 645.3078:3 645.31494:3 645.35083:3 645.40826…
Villol	1.47068	441.125	32444.6	[M-H]-	441.119	C23H22O9	Rotenones	CDZUQIFWCXAIFB-UHFFFAOYSA-N	O=C1C2=C(O)C=C3OC(C(=C)C)CC3=C2OC4C(O)OC5=CC(OC)=C(OC)C=C5C14O	82.9	46.4238	440.79016:74 441.01553:74 441.06595:74 441.06891:74 441.07779:149 441.08078:74 441.08374:149 441.09262:74 441.10449:74 441.11932:223 441.12228:372 441.12524:744 441.12823:298 441.1312:298 441.13416:149 441.13712:74 441.14008:74 441.17865:74 441.19348:74 441.39816:74 442.06302:74 442.07489:74 442.09271:74 442.09567:74 442.11646:74 442.11942:74 442.12537:149 442.13129:74 442.13428:149 442.13724:74 …	239.05251:10 331.07266:10 405.15955:10 441.12238:10 441.1283:10 441.14017:10 442.75812:10
(1R,6R,10S,11R,13S,15R)-1,6-dihydroxy-8-(hydroxymethyl)-4,12,12,15-tetramethyl-5-oxotetracyclo[8.5.0.0,.0,]pentadeca-3,8-dien-13-yl hexadecanoate	14.022	585.251	65825.1	[M-H]-	585.258	C36H58O6	Phorbol esters	QUVRUINWOFZNJL-QNMVXEMISA-N	O=C(OC12CC(C)C3(O)C(C=C(CO)CC4(O)C(=O)C(=CC43)C)C1C2(C)C)CCCCCCCCCCCCCCC	82.8	76.9178	584.97424:15 584.97766:15 584.98108:15 584.9845:23 584.98792:8 585.06647:8 585.07672:8 585.08698:15 585.09375:15 585.10742:8 585.19965:8 585.21332:15 585.21674:8 585.22015:8 585.22357:15 585.22699:15 585.23041:15 585.23383:62 585.23724:53 585.24066:162 585.24408:293 585.2475:447 585.25092:831 585.25433:678 585.25775:763 585.26117:640 585.26459:352 585.26801:208 585.27142:100 585.27484:30 585.2782…	289.00284:5 293.20963:5 303.22232:5 303.22726:5 303.22971:5 303.23218:5 303.23462:5 303.242:5 331.08041:5 388.20352:5 423.11685:5 439.07825:5 500.26944:10 500.2789:5 500.28207:10 500.29153:5 585.23517:5 585.23859:5 585.24542:10 585.24884:10 585.25226:15 585.25568:5 585.25909:5 585.26251:15 585.26593:15 585.26935:5 585.27277:5 585.27618:5
Maltol	4.1182	127.037	26947.4	[M+H]+	127.039	C6H6O3	Pyranones and derivatives	XPCTZQVDEJYUGT-UHFFFAOYSA-N	O=C1C=COC(=C1O)C	82.8	86.6874	126.54684:4 126.9156:4 126.94106:4 126.94265:8 126.94424:8 126.94583:36 126.94742:8 126.94901:33 126.95219:8 126.95538:4 127.00151:8 127.03015:4 127.03175:13 127.03334:63 127.03493:207 127.03652:319 127.03811:387 127.0397:412 127.0413:320 127.04288:155 127.04448:88 127.04607:13 127.04766:21 127.04926:25 127.05084:38 127.05244:21 127.05402:42 127.05562:46 127.05721:4 127.0588:8 127.06039:12 127.08…	101.03783:2 101.04066:1 103.77827:1 104.03446:1 107.62495:1 108.01493:1 108.68217:1 108.68659:1 108.78376:1 108.90603:1 108.97971:1 109.00772:1 109.01804:3 109.01952:12 109.02099:11 109.02246:35 109.02393:69 109.02541:84 109.02689:108 109.02836:100 109.02983:118 109.03131:100 109.03278:78 109.03426:58 109.03573:26 109.03721:26 109.03868:7 109.04015:5 109.04163:3 109.04311:1 109.04458:1 109.04605:…
5,7-dihydroxy-2-(3,4,5-trihydroxyphenyl)-4H-chromen-4-one	5.5848	303.047	86298.7	[M+H]+	303.05	C15H10O7	Flavones	ARSRJFRKVXALTF-UHFFFAOYSA-N	O=C1C=C(OC=2C=C(O)C=C(O)C12)C=3C=C(O)C(O)=C(O)C3	82.7	473.665	303.01248:9 303.02231:4 303.02478:8 303.02722:17 303.02969:13 303.03214:21 303.03461:43 303.03708:124 303.03952:432 303.04199:901 303.04443:1180 303.04691:1275 303.04935:1233 303.05182:1051 303.05426:544 303.05673:256 303.05917:104 303.06165:52 303.06409:21 303.06656:9 303.06903:13 303.07147:4 303.07639:9 303.07886:13 303.08377:9 303.08621:17 303.08868:16 303.09113:4 303.0936:18 303.09607:15 303.…	101.02229:2 104.10657:2 105.02917:4 105.03062:4 105.03206:2 105.03351:2 105.0364:4 105.0393:4 105.04942:2 105.07114:2 105.07692:2 106.03579:2 107.04283:4 107.05014:2 107.05452:2 108.06931:2 109.02106:2 109.02696:6 109.02991:10 109.03286:2 109.0771:2 109.07857:2 109.08004:2 110.05993:4 110.06882:2 111.00848:2 111.01146:2 114.05042:2 115.05232:2 115.05384:4 115.05838:2 115.0599:2 115.06141:2 115.06…
Tubuloside A	1.26702	851.256	470684	[M+Na]+	851.25	C37H48O21	Oligosaccharides	KZLDMAIXPXOZCX-BBQAUMBQSA-N	O=C(OC1C(OC(OCCC2=CC=C(O)C(O)=C2)C(OC(=O)C)C1OC3OC(C)C(O)C(O)C3O)COC4OC(CO)C(O)C(O)C4O)C=CC5=CC=C(O)C(O)=C5	82.6	2931.31	850.76221:202 851.21118:202 851.21527:202 851.21942:810 851.22351:405 851.23175:1226 851.2359:2036 851.23999:4072 851.24414:5929 851.24823:12442 851.25238:12490 851.25647:14484 851.26062:10799 851.26471:8150 851.26886:7519 851.27295:3852 851.2771:1018 851.28119:810 851.28534:202 851.28943:202 851.49542:202 851.74677:202 852.15887:202 852.21661:202 852.22485:202 852.23309:613 852.23718:1417 852.24…	101.20554:10 102.29936:10 104.0476:10 105.34785:10 106.37492:10 109.37675:10 109.79652:10 110.58057:10 112.41735:10 113.01697:10 113.12206:10 113.69495:10 113.76421:10 115.22363:10 116.76711:10 118.50984:10 118.93907:10 119.24725:10 119.72415:10 120.71494:10 122.41491:10 123.61918:10 125.05188:10 125.91546:10 126.32932:10 126.88854:10 127.03809:10 129.28868:10 132.21088:10 136.57948:10 136.87335:…
Galactinol	1.31118	341.108	1.70285e+06	[M-H]-	341.109	C12H22O11	O-glycosyl compounds	VCWMRQDBPZKXKG-DXNLKLAMSA-N	OC[C@H]1O[C@H](O[C@H]2[C@@H](O)[C@@H](O)[C@H](O)[C@@H](O)[C@@H]2O)[C@H](O)[C@@H](O)[C@H]1O	82.5	3476.07	341.00659:157 341.01181:324 341.07178:322 341.0744:157 341.077:157 341.07962:322 341.08221:168 341.08484:994 341.08743:2809 341.09006:4793 341.09265:4483 341.09528:5315 341.09787:7788 341.10049:15234 341.10309:21047 341.10568:30487 341.10831:27943 341.1109:32254 341.11353:19186 341.11612:11029 341.11874:5113 341.12134:2633 341.12396:819 341.12918:483 341.13177:497 341.13699:157 341.22046:166 341.…	101.01861:10 101.02003:10 101.02145:20 101.02287:41 101.02571:20 101.02713:31 101.03423:10 101.03706:10 113.02237:10 113.02386:10 113.02537:10 115.03699:10 115.04911:10 119.03025:20 119.03179:10 119.03487:20 119.03642:10 119.03796:10 119.0395:20 119.04104:10 124.03191:10 124.96629:10 125.01839:10 125.02312:20 125.02628:10 131.03867:10 143.02898:20 143.03235:20 143.03404:10 143.04417:10 149.03899:…
[(2S,3R,4S,5S,6R)-3,4,5-trihydroxy-6-(hydroxymethyl)oxan-2-yl] (1R,2R,4aS,6aS,6bR,10R,11R,12aR)-1,10,11-trihydroxy-1,2,6a,6b,9,9,12a-heptamethyl-2,3,4,5,6,6a,7,8,8a,10,11,12,13,14b-tetradecahydropicene-4a-carboxylate	14.6199	649.346	132643	[M-H]-	649.354	C36H58O10	Triterpene saponins	MLKQAGPAYHTNQQ-UJKXLRNUSA-N	O=C(OC1OC(CO)C(O)C(O)C1O)C23CCC(C)C(O)(C)C3C4=CCC5C6(C)CC(O)C(O)C(C)(C)C6CCC5(C)C4(C)CC2	82.5	155.839	648.96814:5 649.00769:5 649.01489:5 649.01849:10 649.02209:5 649.0257:5 649.0293:10 649.0329:5 649.0365:5 649.0437:5 649.06171:5 649.07965:10 649.08325:10 649.09406:5 649.10486:5 649.12286:5 649.13727:5 649.14081:10 649.18402:5 649.20203:5 649.20923:5 649.22717:5 649.23077:10 649.23798:5 649.24878:5 649.25598:5 649.25958:5 649.28839:10 649.29553:5 649.29913:5 649.30273:20 649.30994:20 649.31354:3…	113.02073:3 113.02973:3 129.97701:3 179.03639:3 279.22986:7 279.23221:3 279.23459:7 293.24121:3 293.24606:3 321.23404:3 321.24164:3 321.24417:7 361.19797:3 423.27386:3 481.31506:3 483.27817:3 483.29059:3 483.2999:3 484.3125:3 487.18207:3 525.29358:3 525.30652:3 586.36322:3 603.33569:3 603.34265:3 649.35724:3 649.38965:3
3,8-dihydroxy-7,14-dimethoxy-17-methyl-12,16,21-trioxapentacyclo[15.3.1.0,.0,.0,]henicosa-2,4(13),6,8,10,14-hexaen-5-one	1.35085	399.119	85093.6	[M-H]-	399.125	C21H20O8	Xanthones	MTCOVRSZCNNQLP-UHFFFAOYSA-N	O=C1C=2C(O)=C3C(OC4(OC3CCC4)C)=C(OC)C2OC5=CC=C(O)C(OC)=C15	82.5	126.334	399.05093:259 399.06784:130 399.10172:259 399.10452:259 399.10736:389 399.11017:1427 399.11298:1557 399.11581:1687 399.11862:2076 399.12146:1168 399.12427:1038 399.12711:259 399.12991:130 399.13275:130 399.1412:130 399.14685:130 399.15814:130 399.46289:130 400.02478:130 400.1095:259 400.11234:130 400.11514:389 400.11798:259 400.12079:259 400.12363:389 400.12927:130 400.1434:130 400.14624:130 400.…	119.03436:10 131.03168:10 165.07059:10 195.07834:10 213.08708:10 236.99358:10 267.00369:10 292.98218:10 363.13803:10 363.1434:10 363.15417:10 399.10788:10 399.11353:20 399.11636:10 399.11917:10 399.12198:10 399.13327:10 399.13611:10 399.13892:10
Pinostrobin	8.54095	269.006	29392.2	[M-H]-	269	C16H14O4	7-O-methylated flavonoids	ORJDDOBAOGKRJV-UHFFFAOYSA-N	O=C1C=2C(O)=CC(OC)=CC2OC(C=3C=CC=CC3)C1	82.2	22.1035	268.51779:18 268.84879:18 268.97385:18 268.97849:18 268.99469:18 268.99701:18 268.99933:71 269.00165:142 269.00397:445 269.00626:854 269.00858:747 269.01089:623 269.01321:534 269.01553:231 269.01785:53 269.02017:53 269.02481:18 269.03174:18 269.04102:36 269.04333:53 269.04565:36 269.04797:18 269.05029:18 269.05258:18 269.06418:18 269.07574:18 269.08038:36 269.0827:53 269.08502:18 269.09198:18 269…	197.02443:10 213.01952:10 268.00186:10 269.0015:10 269.00381:41 269.00613:41 269.00845:71 269.01074:20 269.01306:31 269.0177:10 270.01459:10
Theophylline	1.34527	203.05	385897	[M+Na]+	203.05	C7H8N4O2	Xanthines	ZFXYFBGIUFBOJW-UHFFFAOYSA-N	O=C1C=2NC=NC2N(C(=O)N1C)C	82.1	731.54	202.58968:142 203.026:142 203.0421:142 203.04411:142 203.04611:2840 203.04813:5396 203.05014:8663 203.05215:5112 203.05417:3408 203.05618:1846 203.0582:994 203.0602:568 203.07629:142 203.09642:142 203.12257:142 203.40842:142 203.49503:142 203.92828:142 204.03517:142 204.04929:284 204.0513:426 204.05331:284 204.05533:426 204.05736:142 204.07954:142 204.09164:142 204.09567:142 204.12593:142 204.420…	100.97082:10 102.94252:10 104.04567:10 106.97963:10 107.05704:10 107.05996:10 107.06288:10 107.06435:10 108.07038:10 109.01182:10 109.01476:10 109.01772:20 109.04868:10 110.97536:10 110.97981:10 111.05271:10 111.05717:10 118.99091:10 121.01555:10 121.07147:10 123.05414:10 123.05884:10 125.06712:31 125.07185:20 127.01845:10 137.01488:10 137.01817:10 137.06447:10 137.07603:10 138.01825:10 138.03816…
FA 9:0 + 1O, sulfate	6.12225	253.071	45766.4	[M-H]-	253.077	C6H15N4O5P	Sulfate containing metabolites	JWGHNGHTHNVSKR-UHFFFAOYNA-N	O=C(O)CCCC(OS(=O)(=O)O)CCCC	82	27.2645	252.91411:21 252.94331:21 252.99272:21 253.00171:21 253.02867:41 253.03091:41 253.03316:21 253.0354:21 253.0399:21 253.04439:21 253.05338:21 253.05562:21 253.05786:41 253.06012:41 253.06236:41 253.06461:308 253.06685:554 253.06911:1313 253.07135:1375 253.07359:800 253.07584:472 253.07808:226 253.08034:62 253.08482:41 253.09157:21 253.09605:21 253.1073:21 253.10954:21 253.11179:41 253.5276:21 253.…	133.02982:5 161.01788:10 161.02864:5 180.03584:5 253.06264:5 253.06488:5 253.06938:31 253.07162:5 253.07387:20 253.07611:10 257.58908:5 493.5372:5
Isorhamnetin 3-galactoside	1.31118	477.148	230883	[M-H]-	477.142	C22H22O12	Flavonoid-3-O-glycosides	CQLRUIIRRZYHHS-UHFFFAOYSA-N	O=C1C(OC2OC(CO)C(O)C(O)C2O)=C(OC=3C=C(O)C=C(O)C13)C=4C=CC(O)=C(OC)C4	81.9	410.327	477.12375:157 477.12683:314 477.12991:627 477.133:784 477.13608:2665 477.13916:4232 477.14224:6113 477.14536:5957 477.14844:6740 477.15152:2665 477.1546:1568 477.15768:314 477.16077:627 477.16385:157 477.17001:157 477.18234:157 478.13297:157 478.13605:314 478.13913:314 478.14221:627 478.14532:1254 478.14841:1097 478.15149:1881 478.15457:1097 478.15765:470 478.16074:470 478.16385:157 478.2009:157 …	117.01441:10 135.02415:31 135.0258:10 135.02744:92 135.02908:163 135.03072:82 135.03236:112 135.03401:61 135.03564:61 135.03729:31 135.03893:10 136.02203:10 165.04028:10 179.06302:10 236.94846:10 288.13477:10 356.99417:10 477.12646:10 477.13879:10 477.14188:20 477.14496:31 477.14804:10 477.15112:10 477.16348:10 477.16965:10
[(2R,3S,4S,5R,6R)-6-[[(2R,3R,4S,5R,6S)-6-[2-(3,4-dihydroxyphenyl)-5,7-dihydroxychromenylium-3-yl]oxy-3,4-dihydroxy-5-[(2S,3R,4S,5R)-3,4,5-trihydroxyoxan-2-yl]oxyoxan-2-yl]methoxy]-3,4,5-trihydroxyoxan-2-yl]methyl (E)-3-(4-hydroxy-3-methoxyphenyl)prop-2-enoate	1.18692	920.27	37803.9	[M+2H]2+	920.258	[C42H47O23]+	Anthocyanidin 3-O-6-p-coumaroyl glycosides	MUQNMJSHMPEZCV-YNIKRWASSA-O	O=C1C=C(O)C=C2OC(=C(OC3OC(COC4OC(C[O+]=C(O)C=CC5=CC=C(O)C(OC)=C5)C(O)C(O)C4O)C(O)C(O)C3OC6OCC(O)C(O)C6O)C=C12)C=7C=CC(O)=C(O)C7	81.7	692.907	919.94:6 920.16266:6 920.19269:13 920.21838:6 920.22266:13 920.2312:7 920.23547:20 920.23981:14 920.24408:40 920.24835:127 920.25262:229 920.2569:590 920.26117:1023 920.2655:1385 920.26978:1438 920.27405:1128 920.27832:1015 920.28259:562 920.28693:342 920.2912:187 920.29547:60 920.29974:26 920.30402:47 920.30829:7 920.34259:21 920.35541:14 920.51819:14 920.70673:6 920.72815:14 920.73242:13 920.73…	122.96819:10 126.35435:10 127.03773:10 127.03932:10 127.0425:10 127.04887:10 129.36218:10 145.04089:20 145.0443:41 145.04601:20 145.0477:51 145.04939:10 145.0511:31 145.0545:10 145.06131:10 159.00079:10 161.02438:10 163.05176:10 163.05536:10 163.05896:10 163.06076:20 163.06258:31 163.06438:10 163.06798:20 164.98297:10 168.24524:10 170.99251:10 173.0202:10 173.04991:10 175.01128:10 180.22734:10 18…
7-methoxy-2-methyl-3-phenyl-4H-chromen-4-one	1.42358	267.096	29046.1	[M+H]+	267.1	C17H14O3	7-O-methylisoflavones	XRGWZIGGCNSFRY-UHFFFAOYSA-N	O=C1C2=CC=C(OC)C=C2OC(=C1C=3C=CC=CC3)C	81.6	51.5895	266.92587:80 267.00201:80 267.01584:80 267.01816:80 267.02969:80 267.0343:80 267.04123:80 267.06662:80 267.07584:80 267.08737:80 267.08969:481 267.09198:240 267.0943:401 267.09659:240 267.09891:321 267.10123:80 267.10352:80 267.11276:80 267.11505:160 267.11737:80 267.12198:160 267.12659:240 267.12891:160 267.13123:240 267.13351:240 267.13583:160 267.13815:80 267.14737:80 267.14969:80 267.15891:80…	100.04546:10 100.07935:10 104.01006:10 104.03886:10 104.05326:10 104.10368:31 104.10512:31 104.10655:41 104.10799:10 104.10944:10 104.11088:41 104.11232:10 104.11376:10 104.11808:10 104.11952:10 104.99299:10 105.04797:10 105.06534:10 105.10007:10 105.10442:10 105.10731:31 105.10876:41 105.11021:20 105.11166:41 105.1131:31 105.11455:20 105.116:20 105.11745:10 105.11889:10 105.12179:20 106.02851:10…
methyl 2-ethyl-4-[(3R,4R,5S)-5-hydroxy-4,5-dimethyl-2-oxooxolan-3-yl]-2-methyl-3-oxobutanoate	9.5009	285.111	26038.4	[M-H]-	285.117	C14H22O6	Annonaceous acetogenins	VOYCJQSSBDMXNQ-YZGKFDMESA-N	O=C1OC(O)(C)C(C)C1CC(=O)C(C(=O)OC)(C)CC	81.4	18.8469	285.03427:42 285.03665:94 285.03903:198 285.04141:94 285.04379:84 285.04855:31 285.05573:10 285.05811:10 285.06049:10 285.06763:10 285.07001:21 285.07242:73 285.0748:95 285.07718:94 285.07956:126 285.08194:21 285.08432:21 285.09149:21 285.09387:53 285.09863:32 285.10101:106 285.10339:271 285.10577:585 285.10818:731 285.11057:1065 285.11295:689 285.11533:491 285.11771:167 285.12009:52 285.12247:52…	141.06978:3 186.05545:3 188.04666:3 201.05669:3 209.12341:3 227.03745:3 239.10294:3 239.1073:3 239.97279:3 241.05467:3 241.06564:3 241.08537:3 241.11826:3 241.12265:3 241.12923:3 242.06429:3 242.11922:3 243.08481:3 252.03197:3 252.0387:3 257.07196:3 284.02628:3 284.20004:3 285.0267:3 285.03625:5 285.04102:5 285.0434:5 285.05295:5 285.06485:3 285.06964:3 285.09586:5 285.103:3 285.10541:8 285.10779…
Quercetin-3-O-xyloside	5.62545	435.091	20263.3	[M+H]+	435.092	C20H18O11	Flavonoid-3-O-glycosides	PZZRDJXEMZMZFD-DUYPVGENSA-N	O[C@@H]1COC(OC2=C(OC3=CC(O)=CC(O)=C3C2=O)C2=CC(O)=C(O)C=C2)[C@H](O)[C@H]1O	81.2	127.526	434.62863:4 434.65219:4 434.67575:4 435.06439:8 435.07028:8 435.07321:12 435.07617:37 435.0791:93 435.08206:224 435.08499:309 435.08795:318 435.09088:325 435.09384:240 435.09677:118 435.09973:49 435.10269:24 435.10562:8 435.10858:16 435.11151:4 435.12625:12 435.12918:12 435.13214:4 435.13507:12 435.13803:8 435.14392:8 435.14685:16 435.15274:8 435.1557:12 435.15863:12 435.16159:12 435.16452:12 435…	100.07936:2 103.05899:2 104.20455:2 105.0364:2 106.02416:2 107.00777:2 107.04868:2 107.07351:2 108.03703:2 108.04729:2 109.02991:2 109.07857:2 111.00848:2 111.03973:2 111.04865:2 112.0418:2 112.0433:2 115.03718:2 115.04021:2 115.04324:2 115.05384:2 116.90588:2 120.04713:2 120.05023:2 120.07808:2 121.02528:2 121.03926:2 122.09163:2 122.09475:2 123.03889:4 123.04046:2 123.04202:6 123.04516:4 123.04…
2,6-di-tert-butyl-4-methylphenol	20.0077	219.176	292663	[M-H]-	219.177	C15H24O	Phenylpropanes	NLZUEZXRPGMBCV-UHFFFAOYSA-N	OC=1C(=CC(=CC1C(C)(C)C)C)C(C)(C)C	81.1	45.8842	218.93149:24 218.98164:24 218.98581:24 218.9879:24 218.99208:50 219.04851:50 219.10286:100 219.1384:50 219.14676:24 219.1593:26 219.16139:52 219.16348:24 219.16557:77 219.16766:491 219.16975:1945 219.17184:4688 219.17393:10257 219.17603:10401 219.17812:6496 219.18021:2832 219.1823:798 219.18439:354 219.18648:204 219.18857:75 219.19066:48 219.19275:24 219.19693:77 219.31194:24 219.51903:26 219.881…	176.07124:10 204.12025:10 205.13432:10 205.1505:10 218.47701:10 218.49997:10 219.15799:10 219.16426:10 219.16635:20 219.16844:71 219.17053:184 219.17262:245 219.17471:276 219.1768:265 219.17889:204 219.18098:112 219.18307:41 219.18517:41 219.18726:20 219.19144:10 219.19772:10 219.47588:10 220.13538:20 220.13747:10 220.14166:20 220.14793:10 220.15004:10 220.15213:31 220.15422:10 220.1689:10 220.17…
Smiglaside C (Not validated)	1.75083	819.246	31049.4	[M-H]-	819.235	C38H44O20	Ferulic acid and derivatives	VIYLZUDAAGEJSD-UHFFFAOYNA-N	O=C(OCC3OC(OC1OC(COC(=O)C)C(OC(=O)C)C(O)C1(OC(=O)C))(CO)C(OC(=O)C=CC=2C=CC(O)=C(OC)C=2)C3(O))C=CC4=CC=C(O)C(OC)=C4	81.1	91.7691	818.76874:26 819.16077:26 819.16882:26 819.18097:26 819.185:26 819.19714:26 819.20117:26 819.2052:26 819.20923:26 819.21332:53 819.22137:158 819.2254:53 819.22949:342 819.23352:473 819.23755:289 819.24158:447 819.24561:921 819.24969:552 819.25372:158 819.25775:132 819.26178:26 819.26587:53 819.2699:105 819.27795:79 819.73077:26 819.75098:26 819.755:26 820.17151:26 820.17963:26 820.18365:53 820.19…	611.17957:10 683.20325:10 713.20587:10 773.2121:10 773.21997:20 773.24353:10 773.25531:10 773.25922:10 819.26337:20 819.29169:10 819.30377:10
LPC 18:2	14.4203	564.332	261569	[M+FA-H]-	564.327	C26H50NO7P	Lipids	SPJFYYJXNPEZDW-UHFFFAOYNA-N	O=C(OCC(O)COP(=O)([O-])OCC[N+](C)(C)C)CCCCCCCC=CCC=CCCCCC	80.9	1098.49	563.97626:7 564.00983:7 564.03333:14 564.03668:7 564.04333:7 564.05341:14 564.14734:7 564.22449:7 564.26807:15 564.27814:15 564.28485:14 564.29492:8 564.30164:54 564.30499:38 564.30835:52 564.31171:211 564.31506:540 564.31842:1272 564.32178:2413 564.32513:3674 564.32849:4126 564.33185:4472 564.33521:3882 564.33856:2433 564.34192:1514 564.34528:616 564.34863:220 564.35193:176 564.35529:65 564.3586…	184.37753:5 224.07242:5 224.07454:5 242.08177:5 242.08836:5 279.22498:5 279.22733:15 279.22968:51 279.23206:41 279.23441:51 279.23676:36 279.23914:26 279.24384:10 279.27216:5 286.99695:5 433.22406:5 503.99063:5 504.276:5 504.27917:5 504.28235:10 504.28552:5 504.28867:10 504.29184:41 504.29501:15 504.29819:61 504.30136:77 504.30453:128 504.30771:128 504.31088:128 504.31406:122 504.31723:102 504.32…
5,6-Dimethylbenzimidazole	1.58213	147.089	116559	[M+H]+	147.092	C9H10N2	Benzimidazoles	LJUQGASMPRMWIW-UHFFFAOYSA-N	N1=CNC=2C=C(C(=CC12)C)C	80.5	83.6432	147.02538:22 147.03908:22 147.0442:88 147.04593:66 147.04764:22 147.04935:22 147.05106:132 147.05276:374 147.05449:242 147.0562:198 147.05791:88 147.05962:66 147.06134:22 147.06305:44 147.06476:22 147.06647:22 147.06818:66 147.0699:22 147.07161:44 147.07332:66 147.07503:110 147.07674:242 147.07846:264 147.08017:132 147.08359:110 147.08531:154 147.08702:286 147.08873:661 147.09044:661 147.09215:50…	102.0366:10 102.49493:10 103.03455:10 103.04744:10 103.05031:10 103.05174:10 103.05461:10 104.04455:31 104.04743:20 104.04887:31 104.05031:20 104.05175:10 104.05895:20 105.03343:10 105.04066:20 105.04356:10 105.04501:10 105.04646:41 105.04935:10 105.0508:10 105.05225:10 105.05369:31 105.05514:10 105.05659:10 105.05803:10 105.05948:31 105.06093:10 105.0754:10 106.05025:10 106.05898:10 106.06043:10…
Trifluoroacetic acid	14.7391	112.986	583941	[M-H]-	112.986	C2HF3O2	PFSA	DTQVDTLACAAQTR-UHFFFAOYSA-N	O=C(O)C(F)(F)F	80.4	35.8736	112.94224:13 112.97976:45 112.98126:248 112.98277:1927 112.98426:4886 112.98576:5622 112.98727:4781 112.98877:2910 112.99026:1291 112.99177:666 112.99327:330 112.99477:147 112.99627:38 112.99777:29 112.99928:8 113.01128:8 113.05783:8 113.06683:7 113.06834:6 113.26063:6 113.98317:17 113.98467:17 113.98618:61 113.98769:94 113.9892:117 113.99071:39 113.99221:39 113.99372:39 113.99522:11 113.99673:11…	112.98013:10 112.98314:20 112.98463:20 112.98614:10 970.078:10
FA 9:0+1O	8.3823	173.118	55238.2	[M-H]-	173.118	C9H18O3	Oxidized fatty acids	XBUXARJOYUQNTC-UHFFFAOYNA-N	O=C(O)CC(O)CCCCCC	80.2	183.738	173.00844:32 173.1032:32 173.1069:32 173.10876:65 173.11063:97 173.11247:161 173.11433:1097 173.1162:1387 173.11806:1774 173.1199:1161 173.12177:871 173.12363:581 173.12549:226 173.12735:32 173.33365:32 173.88814:32 173.89932:32 174.11726:32 174.11913:97 174.121:226 174.12286:129 174.12473:65 174.62262:32 174.94934:32 174.95308:32 174.95682:65 174.96056:32 174.96242:32 175.03528:32 175.04276:65 1…	127.1082:10 173.10805:10 173.10991:10 173.11362:10 173.11734:10
Trinexapac	6.73105	223.061	56594.9	[M-H]-	223.061	C11H12O5	Vinylogous acids	DFFWZNDCNBOKDI-KTKRTIGZSA-N	OC(=O)C1CC(=O)C(=C(O)C2CC2)C(=O)C1	80.1	14.5578	222.99106:4 222.99316:4 223.01848:4 223.02058:4 223.02269:16 223.0248:8 223.02692:8 223.02902:25 223.03113:4 223.03323:4 223.03746:12 223.03957:13 223.04167:4 223.04378:9 223.0459:13 223.048:4 223.05011:4 223.05222:95 223.05432:352 223.05644:978 223.05855:1241 223.06065:1425 223.06276:1331 223.06488:1023 223.06699:440 223.06909:208 223.0712:74 223.07332:30 223.07542:17 223.07964:4 223.08386:9 223…	105.03176:5 108.0504:5 109.02728:5 109.0612:5 137.02187:5 137.03014:5 137.05824:5 138.03206:5 138.0387:5 139.03432:5 139.03598:5 139.03764:5 139.04597:5 161.06062:5 165.02388:5 175.04001:5 177.05984:5 179.06482:5 179.07616:5 180.05638:5 205.01471:5 222.35738:5 223.04439:5 223.05283:5 223.05914:10 223.06126:31 223.06337:5 223.06758:5 224.02826:5
Tuberostemonine	12.6715	398.239	37692.9	[M+H]+	398.23	C22H33NO4	Stichoneurine-type alkaloids	GYOGHROCTSEKDY-JJDZUBOLSA-N	O=C1OC(CC1C)C2N3CCCCC4C3C(C2)C5C(C(=O)OC5C4CC)C	79.9	301.702	398.07794:8 398.10895:4 398.15402:8 398.15683:4 398.16812:8 398.2019:8 398.21036:4 398.2132:4 398.216:8 398.21881:9 398.22165:26 398.22446:47 398.22726:158 398.2301:466 398.23291:705 398.23572:990 398.23856:1148 398.24136:1053 398.24417:693 398.24701:337 398.24982:208 398.25262:102 398.25546:30 398.25827:21 398.26392:4 398.26672:4 398.26953:4 398.27518:4 398.27798:8 398.28363:4 398.30334:4 398.31…	101.0265:1 102.05802:1 105.07688:1 107.61766:1 108.04138:1 110.06285:1 111.05904:1 112.4756:1 121.10138:3 121.80159:1 123.25039:1 126.84227:1 127.03316:1 128.07607:1 128.10802:1 133.06606:1 133.09048:1 133.10027:1 134.05817:1 135.11469:1 135.29034:1 136.09297:1 138.1315:1 139.12729:1 142.04356:1 145.09383:1 145.10742:1 149.12845:1 149.13362:1 150.08521:1 150.08694:1 151.76776:1 155.01155:1 162.05…
Choline	15.249	104.106	164491	[M+H]+	104.106	C5H14NO	Cholines	OEYIOHPDSNJKLS-UHFFFAOYSA-N	C[N+](C)(C)CCO	79.6	393.804	103.78024:24 103.78599:12 103.7903:12 104.06234:24 104.09403:13 104.09835:24 104.10123:13 104.10268:327 104.10412:1326 104.10555:2554 104.10699:2492 104.10844:1855 104.10988:1158 104.11132:672 104.11276:467 104.1142:339 104.11564:252 104.11708:51 104.11852:25 104.11996:38 104.12141:13 104.14157:13 104.36214:13 104.98184:13 105.03249:12 105.03393:12 105.03827:12 105.04117:12 105.06577:12 105.06721…	103.04741:3 103.05744:3 104.05172:3 104.05315:3 104.10069:7 104.10357:7 104.10501:17 104.10645:3 104.10789:3 104.10934:14 104.11078:3 104.11221:3 104.11366:3 104.1151:3 104.87862:3
Succinic acid (not validated)	1.75083	117.019	64250.1	[M-H]-	117.018	C4H6O4	Organic acids	KDYFGRWQOYBRFD-UHFFFAOYSA-N	O=C(O)CCC(=O)O	79.6	27.9156	116.65232:53 116.89496:26 117.01255:27 117.01408:109 117.0156:378 117.01714:1376 117.01866:1971 117.02019:1882 117.02171:1294 117.02325:810 117.02477:402 117.0263:241 117.02782:161 117.02935:54 117.03394:26 117.03546:27 117.87109:26 118.01986:26 118.02139:79 118.02293:79 118.02446:53 118.02599:53 118.02753:26 118.28542:26 118.29924:26 118.57587:26 118.59433:26 118.71431:26 118.74509:26 118.99914:…	117.01709:10 117.01862:10 117.02014:20 117.02167:10 117.0232:20
L-Threonic acid hemicalcium salt	1.35085	135.03	98760.5	[M-H]-	135.03	C4H8O5	Sugar acids and derivatives	JPIJQSOTBSSVTP-STHAYSLISA-N	OC[C@H](O)[C@@H](O)C(O)=O	79.5	88.0146	134.60399:130 135.00897:130 135.01717:130 135.02209:130 135.02374:259 135.02538:649 135.02702:2076 135.02866:1557 135.0303:2335 135.03194:389 135.03358:389 135.03522:389 135.60361:130 135.67268:130 136.02164:130 136.02821:130 136.02986:130 136.03151:130 136.03316:130 136.0414:130 136.16167:130 136.26715:130 136.49474:130 136.50133:130 136.51123:130 136.59538:130 136.83977:130 136.85959:130 136.87…	117.04139:10 135.02527:10 135.02855:10 135.0302:10 135.03183:20 135.03511:10
Decanoic acid	18.9947	171.139	41525.3	[M-H]-	171.139	C10H20O2	Medium-chain fatty acids	GHVNFZFCNZKVNT-UHFFFAOYSA-N	CCCCCCCCCC(O)=O	79.5	19.3959	170.99863:17 171.0208:17 171.03188:17 171.06697:17 171.06882:17 171.10022:17 171.10207:83 171.10391:50 171.13162:83 171.13347:183 171.13531:365 171.13716:481 171.13901:714 171.14085:581 171.1427:498 171.14455:365 171.14639:33 171.15379:33 171.51979:17 172.02321:17 172.03061:17 172.07137:17 172.07507:17 172.07692:17 172.08063:17 172.0936:17 172.11398:17 172.13435:17 172.13622:17 172.13806:50 172.1…	171.14384:10
Orcinol	4.19577	123.046	27288.9	[M-H]-	123.045	C7H8O2	Resorcinols	OIPPWFOQEKKFEE-UHFFFAOYSA-N	OC=1C=C(O)C=C(C1)C	79.2	18.3931	123.00512:5 123.00668:10 123.00982:5 123.01138:5 123.01765:5 123.01922:10 123.02078:14 123.02235:14 123.02705:10 123.02861:5 123.03645:5 123.03958:34 123.04115:97 123.04271:165 123.04428:188 123.04585:232 123.04741:207 123.04898:139 123.05054:96 123.05211:19 123.05367:29 123.05681:10 123.05837:5 123.65282:5 123.6591:5 124.03627:5 124.03785:5 124.04099:5 124.04256:5 124.04414:10 124.04571:19 124.0…	105.03153:2 105.03443:2 106.03832:2 122.04075:2 123.03808:2 123.04121:2 123.04278:4 123.04435:2 123.04904:2 150.2029:2
2-Aminophenol	1.54238	110.057	49422.9	[M+H]+	110.06	C6H7NO	Aniline and substituted anilines	CDAWCLOXVUBKRW-UHFFFAOYSA-N	c1ccc(c(c1)N)O	79.1	115.001	110.0084:31 110.02025:31 110.02173:31 110.0321:31 110.03654:62 110.04395:31 110.04543:62 110.04691:124 110.04839:124 110.04987:62 110.05431:31 110.05579:31 110.05727:403 110.05875:341 110.06024:403 110.06172:279 110.0632:93 110.06468:93 110.06616:155 110.07061:31 110.07357:31 110.07505:31 110.07653:93 110.07801:93 110.0795:217 110.08098:124 110.08246:217 110.08394:155 110.08542:31 110.0869:93 110…	108.05446:10 109.03268:10 109.03563:10 109.03858:20 109.04153:10 109.04742:20 109.0489:10 109.05038:20 109.05185:20 109.05332:10 109.05775:20 109.07249:10 109.07397:20 109.07544:20 109.07692:10 109.07839:31 109.08134:10 109.08282:10 109.08429:41 110.01235:10 110.02865:10 110.03309:10 110.03605:31 110.04198:10 110.04494:32 110.05087:22 110.05235:32 110.05383:87 110.05531:173 110.05679:193 110.0582…
(1R,2R,5R,5'S,6S,8aS)-6-(acetyloxy)-2,5,8a-trimethyl-5''-oxo-octahydro-2H-dispiro[naphthalene-1,2':5',3''-bis(oxolane)]-5-ylmethyl acetate	15.249	459.243	124722	[M+H]+	459.24	C24H36O7	Diterpene lactones	JZNGEGWFNPRYBH-URQJKXJZSA-N	O=C(OCC1(C)C(OC(=O)C)CCC2(C)C1CCC(C)C32OC4(COC(=O)C4)CC3)C	78.9	588.425	459.10709:12 459.1918:12 459.21298:12 459.21902:12 459.22205:24 459.22507:24 459.22812:73 459.23114:255 459.23416:602 459.23718:1013 459.2402:1378 459.24323:1950 459.24625:1683 459.2493:1317 459.25232:806 459.25534:425 459.25836:181 459.26138:96 459.2644:12 459.27048:24 459.2735:12 459.27652:12 459.28256:12 459.29468:12 459.31888:12 459.3461:12 459.37637:12 460.10599:12 460.215:12 460.23016:12 46…	103.08334:5 105.06678:5 109.10069:5 109.10658:5 109.10954:5 111.08139:5 111.12008:5 119.07759:5 120.9585:5 120.96006:5 120.96161:5 120.96317:10 120.96471:20 120.96627:5 120.96782:15 120.96938:5 120.97248:5 121.10141:5 123.12349:5 133.09052:5 135.10979:5 137.06491:5 139.114:5 146.03249:5 146.96729:5 146.9707:10 146.97414:5 146.97585:15 146.97755:15 146.97926:51 146.98099:15 146.9827:20 146.98441:5…
FA 18:1+3O	10.3397	329.231	1.45102e+06	[M-H]-	329.231	C18H34O5	Oxidized fatty acids	MDIUMSLCYIJBQC-UHFFFAOYNA-N	O=C(O)CCCCCCCC(O)C=CC(O)C(O)CCCCC	77.8	2922.18	328.90363:19 328.91388:19 328.92157:19 328.94461:19 329.05731:19 329.06244:19 329.065:19 329.06757:130 329.07013:19 329.07269:37 329.07782:19 329.08295:19 329.08804:37 329.09317:56 329.09573:74 329.0983:19 329.10086:93 329.10342:167 329.10599:37 329.10855:93 329.11111:74 329.1188:67 329.12137:19 329.13162:48 329.13672:19 329.14185:37 329.14697:19 329.1521:19 329.15979:37 329.16492:19 329.16748:19…	125.09573:10 139.11095:10 157.12076:10 171.09972:10 171.10156:10 171.10526:20 172.04677:10 175.12221:10 183.13728:10 183.13919:10 193.11923:31 193.1212:10 197.1136:10 199.1331:10 209.11122:10 209.11531:10 209.12347:10 211.12546:20 211.1275:71 211.12956:51 211.13161:51 211.13367:82 211.13571:61 211.13776:41 211.13982:31 211.14186:10 214.10291:10 229.11899:10 229.13823:20 229.14037:51 229.1425:102 …
FA 18:4+1O	13.7362	291.195	36452.4	[M-H]-	291.194	C18H28O3	Oxidized fatty acids	IYEHRWJNUWAXAD-UHFFFAOYNA-N	O=C(O)CCCCCCCC1C(=O)C=CC1(CC=CCC)	77.6	16.2944	291.0571:6 291.05951:6 291.13904:6 291.15829:6 291.16794:6 291.18481:6 291.18723:38 291.18964:44 291.19205:246 291.19446:391 291.19687:347 291.19928:284 291.20169:170 291.2041:19 291.20651:19 292.00711:6 292.02402:6 292.15433:6 292.18332:6 292.18814:6 292.19055:6 292.19296:32 292.19537:13 292.19778:82 292.2002:63 292.20261:44 292.20505:32 292.20746:19 292.20987:6 292.21469:6 292.22192:6 292.22433…	100.9334:1 111.08201:1 112.98476:1 112.98626:1 121.10985:1 125.06567:1 127.60365:1 135.11926:1 137.0979:1 154.09616:1 166.98341:1 169.08119:1 171.14035:1 173.13948:1 175.11473:1 181.11908:1 183.1067:1 186.39468:1 189.08807:1 193.11728:1 194.13123:1 199.02951:1 206.35542:1 211.01059:1 222.12579:1 222.13:1 223.88876:1 224.14029:1 229.18959:1 229.19173:1 229.19601:1 229.19815:1 229.20242:1 231.01038…
L-Oxonoreleagnine	1.54238	187.084	87290.6	[M+H]+	187.087	C11H10N2O	Carbolines	FZHZQHNKCPJTNQ-UHFFFAOYSA-N	O=C1NCCC2=C1NC1=CC=CC=C21	77.5	89.7464	186.71754:31 186.96651:62 186.97231:31 186.98967:62 186.99161:31 187.01477:31 187.01671:31 187.02057:31 187.02637:62 187.02829:31 187.03023:31 187.03215:31 187.03601:31 187.03795:31 187.04373:31 187.04761:31 187.04953:31 187.06499:62 187.06885:31 187.07077:31 187.07271:31 187.07657:62 187.07851:93 187.08043:248 187.08237:434 187.08429:775 187.08623:558 187.08815:651 187.09009:279 187.09201:93 187…	101.01928:10 101.04198:10 101.0434:10 102.05219:10 103.03874:10 103.05021:10 103.05164:10 103.05308:10 103.05881:10 104.04445:10 104.04733:10 104.04877:10 104.05165:20 104.05453:10 104.05741:10 105.03767:10 105.04202:10 105.04346:10 105.04781:10 105.0507:10 105.07241:10 106.06324:20 106.0676:10 106.06906:10 106.07051:10 107.0485:10 107.05873:20 107.06019:10 107.06165:10 107.06311:10 108.05153:10 …
C12-AS (TENTATIVE)	7.94632	265.145	54665.6	[M-H]-	265.148	C12H26O4S	Sulfuric acid monoesters	MOTZDAYCYVMXPC-UHFFFAOYSA-N	CCCCCCCCCCCCOS(O)(=O)=O	77	79.0396	265.02814:32 265.03046:63 265.03275:32 265.03735:32 265.04654:32 265.04883:32 265.06723:63 265.07413:32 265.07874:32 265.13391:63 265.1362:286 265.13852:540 265.14081:698 265.1431:762 265.14542:889 265.14771:635 265.14999:413 265.15231:159 265.1546:32 265.15689:63 266.14203:63 266.14432:190 266.14664:222 266.14893:127 266.15125:63 266.15353:127 266.15585:32 266.54303:32 267.03433:32 267.0528:32 2…	125.02473:10 193.05064:10 203.14871:10 235.13245:20 235.13678:10 235.14328:10 265.1199:10 265.14059:10 265.14291:10 265.1452:10 265.14749:10 265.15439:20 265.15671:10 265.16129:10 268.96445:10 289.02945:10
L-(+)-Tartrate	1.47068	149.008	652078	[M-H]-	149.009	C4H6O6	Sugar acids and derivatives	FEWJPZIEWOKRBE-JCYAYHJZSA-N	O[C@H]([C@@H](O)C(O)=O)C(O)=O	76.5	530.142	148.53935:74 148.54108:74 148.93375:74 148.97511:151 148.99925:77 149.00098:74 149.0027:302 149.00443:1667 149.00615:2640 149.00787:4364 149.0096:4296 149.01131:3008 149.01303:2023 149.01476:674 149.01648:597 149.01993:149 149.02165:149 149.032:77 149.04234:74 149.04407:298 149.04579:372 149.04752:223 149.04924:74 149.05096:149 149.05269:74 149.522:74 149.81226:74 149.86238:74 150.00937:298 150.0…	102.99776:10 103.0035:20 103.00494:10 103.00636:10 103.0078:20 105.01832:20 105.02121:10 130.99776:10 130.99937:10 149.00401:10 149.00574:20 149.00919:51 149.01091:31 149.01436:20 149.01608:10
N-(4-((6aR,8aS)-4-hydroxy-6a,8a,9-trimethyl-3,4,5,6,6a,6b,7,8,8a,8b,11a,12,12a,12b-tetradecahydro-1H-naphtho[2',1':4,5]indeno[2,1-b]furan-10-yl)-2-methylbutyl)acetamide	15.249	478.324	116785	[M+H]+	478.33	C29H45NO3	Furostanes and derivatives	CNHACNVJEKRLHF-UDCIVARJSA-N	O=C(NCC(C)CCC=1OC2CC3C4CC=C5CC(O)CCC5(C)C4CCC3(C)C2C1C)C	76.4	335.204	478.21292:12 478.23145:24 478.29013:12 478.29321:36 478.30557:48 478.30865:71 478.31174:214 478.31482:550 478.3179:886 478.32101:1405 478.3241:1638 478.32718:1273 478.33026:1159 478.33334:488 478.33646:250 478.33954:156 478.34262:35 478.3457:35 478.34879:36 478.35498:12 478.36423:12 478.5032:12 479.16748:12 479.18292:12 479.25403:12 479.26639:12 479.28183:12 479.30347:24 479.30966:35 479.31274:12…	109.09469:3 109.09763:3 109.09911:3 109.10501:3 109.10796:3 111.11403:3 123.11555:3 124.99166:7 124.99324:7 124.99482:17 124.9964:24 124.99798:31 124.99956:14 125.00114:20 125.00272:14 125.0043:7 125.00587:3 125.00745:10 125.00903:7 125.01376:3 125.03271:3 125.12746:3 126.09433:3 136.99539:3 136.9987:3 137.002:3 143.08368:3 151.14563:3 151.59555:3 163.005:3 163.00682:3 163.00862:10 163.01042:10 1…
2-hydroxy-6,7-dihydro-5H-cyclopenta[b]pyridine-3-carbonitrile	1.54238	161.071	101194	[M+H]+	161.07	C9H8N2O	Pyridinones	CNZRRQHIZFDOSX-UHFFFAOYSA-N	N#CC=1C=C2C(=NC1O)CCC2	76.4	142.649	160.93643:31 160.99554:31 160.99913:31 161.00093:31 161.00989:31 161.026:31 161.0278:31 161.04213:31 161.04572:31 161.05289:31 161.06184:31 161.06363:155 161.06543:403 161.06721:620 161.06902:837 161.0708:930 161.0726:496 161.07439:372 161.07617:155 161.07797:124 161.07976:62 161.08156:62 161.08871:62 161.09052:31 161.0923:155 161.0941:62 161.09769:62 161.09947:93 161.10127:124 161.10306:217 161.…	101.01788:10 101.04058:10 103.06169:10 103.40742:10 104.04446:10 104.0459:51 104.04734:51 104.04878:51 104.05022:41 104.05166:41 104.0531:20 104.05454:31 104.06174:10 105.01163:10 105.03768:10 105.03913:10 105.04058:10 105.04202:20 105.04347:10 105.04492:41 105.04636:10 105.04781:10 105.04926:20 105.05215:31 105.0536:41 105.05505:10 105.0565:20 105.05795:10 105.06084:10 105.06229:10 105.06374:10 …
Benzamidine	1.54238	121.077	115579	[M+H]+	121.076	C7H8N2	Benzene and substituted derivatives	PXXJHWLDUBFPOL-UHFFFAOYSA-N	NC(=N)C1=CC=CC=C1	76.1	205.981	120.69329:31 120.94781:31 120.9944:31 121.01614:31 121.02081:31 121.02235:31 121.02702:62 121.02857:31 121.03012:31 121.03478:62 121.03633:62 121.03789:124 121.03944:62 121.04099:31 121.04255:62 121.04565:62 121.04876:31 121.05032:31 121.05187:62 121.05342:31 121.05808:31 121.06119:62 121.0643:31 121.06585:62 121.06741:62 121.06895:62 121.07051:155 121.07207:744 121.07362:1365 121.07517:1365 121.…	102.93997:10 102.94141:10 103.04887:10 103.05891:10 104.04743:10 104.04887:31 104.05031:10 104.05463:20 104.05607:10 104.05751:10 105.04066:10 105.04356:20 105.04501:10 105.04935:20 106.04589:10 106.0488:10 106.05316:31 106.05462:10 106.05607:51 106.05753:10 106.05898:20 106.06334:10 106.06625:10 117.04324:10 118.06739:10 119.05132:10 119.05286:10 119.0544:20 119.05902:10 119.06056:10 119.0621:10…
D-(+)-Malic acid	1.47068	133.015	3.25742e+06	[M-H]-	133.014	C4H6O5	Beta hydroxy acids and derivatives	BJEPYKJPYRNKOW-UWTATZPHSA-N	O[C@H](CC(O)=O)C(O)=O	75.8	6382.19	132.51675:74 132.59154:74 132.59317:74 132.59479:149 132.59642:74 132.59804:74 132.59967:315 132.6013:167 132.60292:74 132.74606:74 132.79651:170 132.79976:74 132.80464:74 133.00163:93 133.00652:166 133.00815:378 133.00978:3693 133.0114:25011 133.01303:48971 133.01466:53089 133.0163:39783 133.01791:17285 133.01955:7910 133.02118:4508 133.02281:1764 133.02443:781 133.02606:257 133.02769:259 133.03…	114.64606:21 114.6506:21 114.99409:11 114.99561:11 114.99712:67 114.99864:134 115.00015:423 115.00167:593 115.00318:914 115.0047:804 115.00621:648 115.00773:443 115.00924:177 115.01076:86 115.01227:43 115.01379:33 115.0153:21 115.40485:11 115.45643:11 115.56874:10 115.94098:10 116.00029:10 120.66693:10 132.59789:21 132.60277:21 133.00635:11 133.00798:32 133.00961:119 133.01125:237 133.01286:440 1…
Antipyrine	1.58213	189.102	95015.2	[M+H]+	189.102	C11H12N2O	Phenylpyrazoles	VEQOALNAAJBPNY-UHFFFAOYSA-N	CN1N(C(=O)C=C1C)C1=CC=CC=C1	75	102.79	188.89827:22 188.94873:22 189.00114:22 189.0089:22 189.01279:22 189.03026:22 189.0322:22 189.04773:22 189.04967:66 189.05161:66 189.05356:22 189.0555:44 189.05743:22 189.05937:132 189.06131:154 189.06326:66 189.0652:198 189.06714:66 189.06908:88 189.07103:88 189.07297:44 189.07491:22 189.08073:22 189.08267:44 189.08656:110 189.0885:88 189.09044:88 189.09238:44 189.09431:132 189.09627:242 189.0982…	100.94837:10 102.03226:10 102.04081:10 103.04738:20 103.05025:10 103.05168:31 103.05741:20 103.05885:10 103.06171:10 104.04736:20 104.04881:20 104.05025:10 104.05169:10 104.05457:20 104.05745:10 104.05889:10 104.06465:10 104.06609:10 105.03481:10 105.0406:10 105.04205:10 105.0435:10 105.04494:10 105.04784:10 105.05363:10 105.05942:20 105.06376:10 105.06521:10 105.06665:10 105.06955:10 105.07389:1…
Uridine	1.59033	243.06	33355.6	[M-H]-	243.062	C9H12N2O6	Pyrimidine nucleosides	DRTQHJPVMGBUCF-XVFCMESISA-N	OC[C@H]1O[C@H]([C@H](O)[C@@H]1O)N1C=CC(O)=NC1=O	74.7	4.68056	242.9455:49 242.99173:49 242.99393:49 242.99612:49 242.99834:49 243.00053:49 243.00714:49 243.00934:49 243.01154:49 243.01373:147 243.01595:195 243.01814:147 243.02034:147 243.02255:147 243.02475:98 243.03355:49 243.04897:49 243.05116:195 243.05338:147 243.05557:49 243.05777:391 243.05997:537 243.06218:537 243.06438:342 243.06657:147 243.06879:49 243.07098:49 243.07538:49 243.09079:49 243.0952:29…	108.03091:10 110.02444:10 123.05512:10 135.05482:10 153.06668:10 200.05835:10 243.01617:10 243.01837:10
Quinoxaline	1.58213	131.059	84812.1	[M+H]+	131.06	C8H6N2	Quinoxalines	XSCHRSMBECNVNS-UHFFFAOYSA-N	C1=CC=C2C(=C1)N=CC=N2	74.2	90.2207	130.64078:22 130.97021:22 131.04292:44 131.04778:44 131.04939:22 131.05101:44 131.05586:176 131.05748:463 131.0591:705 131.06071:507 131.06233:440 131.06395:286 131.06555:132 131.06717:44 131.06879:44 131.0704:22 131.07202:88 131.07364:44 131.07526:22 131.08334:22 131.08981:22 131.37772:22 131.88312:22 132.02423:22 132.0437:66 132.04532:66 132.04694:22 132.05344:22 132.0583:44 132.05992:44 132.06…	102.03374:10 102.03517:31 102.03802:10 102.0423:10 102.04515:20 102.04943:10 103.00588:10 103.04457:10 103.04601:10 103.05031:10 103.05174:20 103.05461:10 103.05604:10 103.05747:20 103.05891:10 104.04023:10 104.04166:20 104.04455:31 104.04599:71 104.04742:133 104.04887:122 104.05031:71 104.05175:82 104.05318:51 104.05463:61 104.05607:51 104.05751:51 104.05895:10 104.06039:20 104.06615:10 105.0406…
(S)-2-(((S)-7-acetamido-1,2,3-trimethoxy-9-oxo-5,6,7,9-tetrahydrobenzo[a]heptalen-10-yl)amino)-N-(benzo[d]thiazol-2-yl)-4-(methylthio)butanamide	0.99035	671.193	219079	[M+H]+	671.2	C33H36N4O6S2	Methionine and derivatives	RUFIGEPXTYTFFK-DHLKQENFSA-N	O=C1C=C2C(=CC=C1NC(C(=O)NC3=NC=4C=CC=CC4S3)CCSC)C5=C(OC)C(OC)=C(OC)C=C5CCC2NC(=O)C	73.5	883.34	670.70984:40 671.15967:21 671.16699:21 671.17065:41 671.17432:120 671.17798:283 671.18164:884 671.1853:1743 671.18896:2588 671.19263:4210 671.19629:3573 671.19995:2697 671.20361:1613 671.20728:810 671.21088:651 671.21454:202 671.2182:122 671.22186:60 671.22552:20 671.22919:20 671.23651:21 671.68652:40 671.69019:20 671.69385:59 671.69751:102 671.70117:39 671.70483:20 671.71582:39 672.16229:20 672.…	102.43228:2 104.10816:2 109.02565:2 109.40783:2 111.04882:2 111.94037:2 112.04497:2 112.16157:2 113.58062:2 113.97069:2 114.60162:2 116.12573:2 117.05114:2 117.25898:2 117.3232:2 118.97456:2 119.60683:2 122.65411:2 123.97115:2 124.32355:2 124.70482:2 125.66057:2 126.00268:2 126.32304:2 127.04771:2 128.08588:2 128.65218:2 128.83801:2 132.96532:2 133.10701:2 134.34955:2 134.45103:2 136.01744:2 136.…
4-(3,4-dihydroxyphenyl)-6,7-dihydroxynaphthalene-2-carboxylic acid	7.66567	311.056	123055	[M-H]-	311.056	C17H12O6	Naphthalenecarboxylic acids	ZSKDVJYWOHBGNI-UHFFFAOYSA-N	O=C(O)C1=CC=2C=C(O)C(O)=CC2C(=C1)C=3C=CC(O)=C(O)C3	73.3	5.8907	311.01846:42 311.02344:21 311.02841:147 311.03091:400 311.03339:888 311.03589:1015 311.03839:1267 311.04086:1437 311.04337:1282 311.04584:1053 311.04834:1074 311.05084:1182 311.05331:1250 311.05582:1581 311.05829:1059 311.06079:738 311.06329:440 311.06577:316 311.06827:125 311.07074:42 311.07574:21 311.07822:21 311.08072:62 311.08322:21 311.09567:21 311.09814:21 311.10065:21 311.10312:21 311.1056…	135.0403:10 149.00423:10 149.00595:20 179.02678:10 223.06096:10 239.07219:10 249.05:10 265.10806:10 267.05682:10 267.06143:20 267.06607:10 267.06836:20 267.07068:10 310.95782:10 311.04248:10 311.04745:10 311.04996:10 311.05246:20 311.05493:20 311.05743:10 311.05991:41 311.06241:20 311.06738:20 328.00656:10
N,N-Dimethyl-N'-phenylsulfamide	1.75083	199.06	34472.8	[M-H]-	199.055	C8H12N2O2S	Sulfanilides	QCDQDISRALTLNQ-UHFFFAOYSA-N	CN(C)S(=O)(=O)NC1=CC=CC=C1	73.3	43.5163	199.0027:26 199.00668:26 199.02263:53 199.03059:26 199.05251:26 199.0545:26 199.05649:289 199.05849:500 199.06049:842 199.06247:842 199.06447:552 199.06645:184 199.06845:53 199.07243:53 199.08438:26 199.41728:26 199.58284:26 199.58882:26 199.83229:26 200.02798:26 200.04994:53 200.05194:105 200.05394:289 200.05594:421 200.05794:342 200.05994:263 200.06194:132 200.06393:79 200.06593:237 200.06792:5…	137.02319:10 139.03564:10 139.04231:10 155.03687:10 199.02518:10 199.05505:10 753.39233:10
N-Methylnuciferine	1.34527	333.164	47730.8	[M+H]+	333.17	C20H24NO2+	Aporphines	NJSAZXBJMATEKS-MRXNPFEDSA-N	O(C=1C=C2C3=C(C1OC)C4=CC=CC=C4CC3[N+](C)(C)CC2)C	73	154.603	333.0379:142 333.04819:284 333.07654:142 333.15384:142 333.15643:284 333.159:568 333.16159:284 333.16415:994 333.16675:284 333.16931:142 333.18478:142 333.49155:142 333.98419:142 334.08484:142 334.1571:142 334.16226:142 334.16486:142 334.16742:284 334.17001:142 334.18033:142 335.04556:142 335.06363:142 335.08432:142 335.08948:284 335.09467:142 335.09982:142 335.14117:142 335.14377:142 335.15668:1…	105.0681:10 106.07201:10 108.04276:10 108.07064:10 108.07211:10 109.07401:10 109.07696:10 109.07991:10 110.06127:10 110.06275:10 110.06571:10 111.04108:10 111.04256:10 111.05001:10 111.06191:10 111.09019:10 114.10155:10 117.07221:10 118.05966:10 118.06734:10 118.07654:10 119.0451:10 119.05743:10 120.04082:10 120.06094:10 120.0795:20 121.06088:10 121.0671:10 121.07021:10 121.07175:20 121.08263:10 …
1-(3-(Trifluoromethyl)phenyl)piperazine	1.70262	231.109	39820.9	[M+H]+	231.11	C11H13F3N2	Phenylpiperazines	KKIMDKMETPPURN-UHFFFAOYSA-N	FC(F)(F)C1=CC(=CC=C1)N1CCNCC1	73	56.6857	230.60887:8 230.61102:8 231.04219:16 231.04434:8 231.04648:8 231.04863:8 231.05078:8 231.05936:8 231.06151:8 231.06366:16 231.06795:24 231.0701:32 231.07224:57 231.07439:121 231.07654:57 231.07867:40 231.08083:40 231.08298:32 231.08511:32 231.08727:32 231.08942:32 231.09155:32 231.0937:40 231.09586:40 231.09799:57 231.10014:65 231.10229:49 231.10443:105 231.10658:154 231.10873:315 231.11087:291 2…	100.07074:10 101.03067:10 101.12009:10 102.04794:10 102.95424:10 103.05312:20 103.05454:20 104.05312:10 104.71671:10 105.04494:10 105.04639:10 105.06087:10 106.06474:10 106.06618:10 106.06764:10 107.03393:10 107.0573:10 107.05876:10 107.06899:10 107.96939:10 108.04569:10 108.05009:10 108.08679:10 109.0283:10 109.04305:10 109.06959:10 109.07106:10 109.07401:10 109.07549:10 110.06127:10 110.09238:1…
N-Methylnicotinamide	1.50258	137.071	159724	[M+H]+	137.071	C7H8N2O	Nicotinamides	ZYVXHFWBYUDDBM-UHFFFAOYSA-N	CN=C(c1cccnc1)O	72.8	275.125	136.93266:44 136.99049:44 137.01033:44 137.03346:44 137.04669:87 137.05165:44 137.05661:44 137.05826:44 137.06157:87 137.06322:131 137.06488:436 137.06653:1090 137.06818:1134 137.06984:1090 137.07149:1265 137.07314:829 137.0748:349 137.07645:174 137.07809:174 137.08305:87 137.08472:87 137.08636:87 137.08968:44 137.09464:44 137.09793:87 137.09959:87 137.10124:218 137.10289:392 137.10455:436 137.10…	103.02451:10 103.02594:10 103.03024:10 104.05175:20 105.04066:10 105.04356:20 105.04501:20 105.0479:20 105.04935:10 105.05514:10 105.05659:10 106.0517:10 106.05607:22 106.72308:10 106.726:22 106.72746:43 107.05152:24 107.05298:70 107.05444:224 107.0559:444 107.05737:777 107.05882:1093 107.06029:1257 107.06174:1199 107.06321:751 107.06467:678 107.06613:545 107.06759:312 107.06905:69 107.07051:90 1…
7-hydroxy-2-methyl-3-phenyl-4H-chromen-4-one	1.38437	275.07	86314.2	[M+H]+	275.07	C16H12O3	Isoflavones	BBCDTCKKROIGAB-UHFFFAOYSA-N	O=C1C2=CC=C(O)C=C2OC(=C1C=3C=CC=CC3)C	72.6	230.143	275.02075:106 275.05121:106 275.0629:423 275.06525:528 275.0676:634 275.06992:951 275.07227:951 275.07462:1057 275.07697:211 275.07928:423 275.08163:106 275.11676:211 275.11911:317 275.12378:106 275.14487:106 275.14954:211 275.17062:106 276.07309:211 276.07544:211 276.07779:106 276.08246:106 276.09656:106 276.10358:106 276.12704:211 276.49081:106 277.07101:106 277.07571:106 277.08276:106 277.0851…	101.00803:10 101.08467:10 103.04601:10 103.05748:10 104.04743:10 104.04887:10 104.05031:10 104.05463:10 105.04066:10 105.04211:10 105.0479:10 105.05369:10 105.06527:10 106.0488:10 106.0517:10 106.05462:10 106.05898:10 106.06043:10 106.06189:10 106.0648:10 106.06625:31 106.07061:10 106.07352:10 106.07497:10 107.02231:10 107.05006:10 107.05298:10 107.05444:31 107.0559:31 107.05737:41 107.05882:102 …
Abrine	1.70262	219.111	49848.4	[M+H]+	219.11	C12H14N2O2	L-alpha-amino acids	CZCIKBSVHDNIDH-NSHDSACASA-N	O=C(O)C(NC)CC1=CNC=2C=CC=CC21	72.3	82.1786	219.01297:8 219.02759:8 219.05894:16 219.06104:32 219.06313:73 219.0652:57 219.06729:16 219.06938:24 219.07147:65 219.07356:113 219.07565:129 219.07774:40 219.07983:16 219.08192:73 219.08401:32 219.08611:49 219.0882:8 219.09029:8 219.09238:8 219.09447:8 219.09656:24 219.09865:65 219.10074:24 219.10283:16 219.10492:97 219.10701:275 219.1091:493 219.11119:599 219.11328:283 219.11537:202 219.11746:4…	101.03489:20 101.0434:10 102.05789:10 103.04735:10 103.05595:10 103.06024:10 103.06168:10 104.04589:31 104.04733:20 104.04877:20 104.05021:10 104.05165:10 104.05309:10 104.05597:10 104.05741:10 105.03333:10 105.04636:10 105.06083:20 105.06662:10 105.06951:10 105.07241:10 106.04288:10 106.05161:10 106.05306:10 106.06033:20 106.06324:41 106.0647:10 106.06906:10 107.05873:20 107.06165:10 107.06311:3…
methyl 4-((10R,13R)-3-hydroxy-10,13-dimethyl-2,3,4,7,8,9,10,11,12,13,14,15,16,17-tetradecahydro-1H-cyclopenta[a]phenanthren-17-yl)pentanoate	15.4207	389.298	34459.6	[M+H]+	389.3	C25H40O3	Monohydroxy bile acids, alcohols and derivatives	IMNIZYXAQQBADI-JMYVHVBSSA-N	O=C(OC)CCC(C)C1CCC2C3CC=C4CC(O)CCC4(C)C3CCC12C	72.3	260.467	389.01141:12 389.01697:12 389.08661:12 389.09775:12 389.18967:12 389.26486:12 389.276:12 389.28159:12 389.28436:12 389.28714:24 389.28995:73 389.29272:171 389.2955:488 389.29831:610 389.30109:488 389.30386:573 389.30664:342 389.30945:256 389.31223:146 389.315:37 389.31781:37 389.33731:12 389.35123:12 389.90585:12 390.22931:12 390.24884:12 390.26556:12 390.26837:37 390.27115:61 390.27393:49 390.27…	100.00725:1 100.44403:1 100.97538:1 101.02079:1 101.04208:1 101.05343:1 101.05485:1 101.05769:1 101.0591:1 101.06053:1 101.06195:1 101.06337:1 101.06479:2 101.06905:1 102.73808:1 103.0331:1 103.03454:1 103.0374:1 103.04457:1 103.04887:2 103.0503:1 103.05173:3 103.05317:4 103.0546:2 103.05603:3 103.05746:4 103.0589:1 103.06033:1 103.06177:1 104.05894:1 104.73843:1 104.73988:1 104.74133:1 104.74422…
Bavachalcone	1.58213	325.136	38521.5	[M+H]+	325.14	C20H20O4	3-prenylated chalcones	BLZGPHNVMRXDCB-UXBLZVDNSA-N	O=C(C=CC1=CC=C(O)C=C1)C=2C=C(C(O)=CC2O)CC=C(C)C	72.1	96.4425	324.63992:22 324.64499:22 325.0318:22 325.03943:22 325.04706:44 325.05472:22 325.05981:22 325.06998:22 325.07254:22 325.08527:22 325.09799:22 325.10309:44 325.10562:22 325.10815:44 325.11072:66 325.11581:22 325.12091:22 325.12344:66 325.12598:44 325.12854:176 325.13107:198 325.13364:198 325.13617:374 325.13873:264 325.14127:242 325.1438:88 325.14636:176 325.1489:66 325.15146:44 325.15399:44 325.1…	100.07928:10 103.04028:10 103.04744:10 106.05898:10 107.06321:10 107.06467:10 108.04428:10 108.07217:20 108.0751:10 108.07658:10 108.08392:10 110.06133:10 110.09837:10 111.05155:10 111.05453:10 112.106:10 114.06843:10 114.97199:10 115.04013:10 116.04485:10 116.07071:10 117.0631:10 117.06768:10 118.04898:10 118.06739:10 118.07199:10 118.07352:10 119.06518:10 120.04087:10 120.06408:10 120.06872:10 …
Serotonin	1.62233	177.102	83348	[M+H]+	177.102	C10H12N2O	Serotonins	QZAYGJVTTNCVMB-UHFFFAOYSA-N	OC=1C=CC=2NC=C(C2C1)CCN	70.7	102.208	176.72032:16 176.98132:16 176.9832:16 176.99071:16 177.03017:16 177.03204:16 177.03392:16 177.03767:16 177.03955:32 177.04143:16 177.04707:32 177.04895:16 177.05083:112 177.0527:48 177.05458:48 177.05646:16 177.05833:64 177.06023:208 177.0621:96 177.06398:144 177.06586:272 177.06773:144 177.06961:112 177.07149:16 177.07336:112 177.07526:32 177.07713:48 177.08089:32 177.08276:80 177.08464:64 177.0…	102.04794:10 103.04594:10 103.04738:10 103.05025:10 103.05168:10 103.05741:31 103.05885:10 104.04593:20 104.04881:41 104.05025:20 104.05169:10 104.05312:31 104.05457:10 104.05889:10 105.03626:10 105.04494:10 105.04639:10 105.04784:20 105.05942:10 105.06231:10 106.02693:10 106.05164:10 106.05891:10 106.06037:31 106.06182:10 106.06328:20 106.06474:20 106.06618:20 106.06764:10 106.06909:20 106.07201…
6-Shogaol	1.38437	299.156	47428.2	[M+H]+	299.16	C17H24O3	Shogaols	OQWKEEOHDMUXEO-BQYQJAHWSA-N	O=C(C=CCCCCC)CCC1=CC=C(O)C(OC)=C1	70.7	109.641	298.73148:106 298.99265:106 299.11719:211 299.12451:106 299.13916:106 299.15137:106 299.15381:211 299.15625:634 299.15869:317 299.16113:317 299.16357:106 299.16602:317 299.45181:106 299.70352:106 299.97:106 299.98956:106 300.1192:106 300.12164:106 300.12653:106 300.12897:106 300.14365:106 300.151:106 300.15344:106 300.15588:211 300.15833:106 300.16077:106 300.16812:106 300.89017:106 300.96609:106…	101.06622:10 103.04028:10 103.07038:10 105.10869:10 106.0677:20 106.18552:10 107.05737:10 107.05882:20 107.06029:20 107.06321:31 107.06759:10 107.06905:10 108.02961:10 108.04722:10 108.06924:10 108.0707:10 108.07217:10 108.07364:10 109.05195:10 109.07112:10 109.07259:20 109.07407:10 109.07554:10 109.07849:10 109.08144:10 109.2083:10 110.05244:10 110.0554:10 110.05836:10 110.06281:10 110.06429:10 …
(R)-4-aminoisoxazolidin-3-one	1.90568	103.055	55007.8	[M+H]+	103.05	C3H6N2O2	Alpha amino acids and derivatives	DYDCUQKUCUHJBH-UWTATZPHSA-N	O=C1NOCC1N	70.6	120.037	102.72857:4 102.77866:4 103.02644:4 103.02788:4 103.02931:8 103.03074:4 103.03217:4 103.03361:4 103.03504:4 103.03648:8 103.03791:25 103.03934:8 103.04077:17 103.04221:13 103.04364:21 103.04507:13 103.04651:35 103.04794:39 103.04938:148 103.0508:370 103.05224:497 103.05367:646 103.05511:679 103.05654:468 103.05798:333 103.05941:195 103.06084:129 103.06227:92 103.06371:22 103.06514:38 103.06657:17…	101.035:10 101.03925:10 101.04351:10 102.04088:20 102.0423:51 102.04373:41 102.04516:41 102.04659:82 102.04801:41 102.04944:61 102.05087:135 102.05229:20 102.05372:20 102.05515:10 102.058:10 102.0637:21 102.06655:10 102.83543:10 102.93138:21 103.04028:21 103.04601:22 103.04745:21 103.04888:54 103.05032:164 103.05175:184 103.05318:333 103.05461:380 103.05605:302 103.05748:366 103.05891:238 103.060…
Mecarbinate	1.74303	234.111	30817.2	[M+H]+	234.112	C13H15NO3	Indolecarboxylic acids and derivatives	YTBNTDMBGXAOCG-UHFFFAOYSA-N	O=C(OCC)C=1C=2C=C(O)C=CC2N(C1C)C	70.6	92.2023	234.05649:6 234.05865:12 234.06729:12 234.06946:55 234.07161:37 234.07378:79 234.07593:37 234.07809:18 234.08025:24 234.08241:30 234.08458:30 234.08673:43 234.0889:98 234.09105:110 234.09322:92 234.09537:91 234.09753:92 234.0997:134 234.10185:116 234.10402:116 234.10617:281 234.10834:356 234.11049:355 234.11266:374 234.11482:269 234.11697:116 234.11914:128 234.12129:103 234.12346:116 234.12563:55…	101.04482:10 102.05076:10 102.05504:10 102.06075:10 102.7294:10 103.04735:10 103.05738:10 103.05881:10 104.06317:10 104.10927:10 105.03333:10 105.04636:10 105.0536:10 105.06228:10 105.06662:10 105.06806:10 105.07096:20 106.05016:10 106.06615:10 106.07343:20 107.03243:10 107.04412:10 107.04704:10 107.05873:10 107.06895:10 107.08649:10 108.04272:10 108.04859:20 108.06327:10 108.08088:10 108.10583:1…
4-((3S,10R,13R,14S,17R)-3-(((2R,3R,4S,5R,6R)-3,4-dihydroxy-6-methyl-5-(((2S,3R,4S,5S,6R)-3,4,5-trihydroxy-6-(hydroxymethyl)tetrahydro-2H-pyran-2-yl)oxy)tetrahydro-2H-pyran-2-yl)oxy)-14-hydroxy-10-(hydroxymethyl)-13-methylhexadecahydro-1H-cyclopenta[a]phenanthren-17-yl)furan-2(5H)-one	13.2898	699.346	27872.2	[M+H]+	699.36	C35H54O14	Cardenolide glycosides and derivatives	OFSZOCPGPLMCBG-VMJITFGJSA-N	O=C1OCC(=C1)C2CCC3(O)C4CCC5CC(OC6OC(C)C(OC7OC(CO)C(O)C(O)C7O)C(O)C6O)CCC5(CO)C4CCC23C	70.5	338.054	699.30518:4 699.31641:17 699.32013:12 699.32385:20 699.32758:37 699.3313:84 699.33508:189 699.33881:314 699.34253:530 699.34625:666 699.34998:631 699.3537:512 699.35748:393 699.36121:267 699.36493:126 699.36865:42 699.37238:38 699.37616:4 699.37988:12 699.38361:9 699.38733:8 699.39478:4 699.39856:9 699.40973:4 699.43585:4 699.44708:4 699.46204:4 699.46576:4 699.46948:4 699.47321:8 699.47693:8 699…	102.25066:1 102.84117:1 103.04603:1 103.05033:1 103.07899:1 103.68482:1 104.05032:1 105.06528:1 107.07345:1 107.08221:1 107.08514:1 107.08806:1 107.96653:1 109.0328:1 111.0471:1 111.92221:1 113.07234:1 113.29165:1 115.97643:1 117.07839:1 117.9907:1 118.91734:1 119.07751:1 119.08368:1 119.40129:1 120.0316:1 120.08266:1 120.94601:1 124.26819:1 125.13222:1 126.21647:1 127.31654:1 129.7175:1 130.2422…
(2S)-4-hydroxy-2-(2-hydroxypropan-2-yl)-7-methyl-2,3-dihydrofuro[3,2-g]chromen-5-one	1.66228	277.113	40007.3	[M+H]+	277.107	C15H16O5	Furanochromones	LJSWMDKKEBOERP-LBPRGKRZSA-N	O=C1C=C(OC=2C=C3OC(CC3=C(O)C12)C(O)(C)C)C	70.3	88.7721	276.99591:34 276.99826:23 277.00296:23 277.00766:11 277.02646:11 277.03116:11 277.04761:23 277.06406:11 277.06876:11 277.07111:11 277.07346:11 277.07581:11 277.07816:23 277.08051:11 277.08524:46 277.08759:23 277.08994:23 277.09464:11 277.09698:23 277.09933:11 277.10168:23 277.10403:23 277.10873:57 277.11108:138 277.11343:252 277.11578:459 277.11813:333 277.12048:218 277.12283:172 277.12518:69 277…	100.1131:10 100.92707:10 100.937:10 105.03913:10 106.06034:10 107.06312:31 107.06604:10 108.04126:10 108.04273:10 108.0442:10 108.05006:10 108.07062:10 109.01501:10 109.0725:10 109.07841:20 110.09679:10 110.1042:10 110.95775:10 110.96964:10 110.97857:10 110.98006:10 110.98303:10 111.05593:10 111.06337:10 112.97017:10 112.99268:10 113.01369:10 113.06924:10 113.07524:10 114.94163:10 114.94315:20 11…
(E)-3-(3-chlorobut-2-en-1-yl)-2,8-dimethylquinolin-4-ol	1.58213	262.099	36446.7	[M+H]+	262.1	C15H16ClNO	Hydroquinolones	YRXDKQKYWMHRSY-JXMROGBWSA-N	ClC(=CCC1=C(O)C=2C=CC=C(C2N=C1C)C)C	70.3	107.837	261.92075:22 262.02585:44 262.02814:22 262.03043:44 262.03271:22 262.035:22 262.03729:22 262.05328:22 262.06244:22 262.06927:22 262.07614:22 262.08072:66 262.08301:88 262.0853:176 262.08755:396 262.08984:639 262.09213:661 262.09442:507 262.09671:440 262.099:286 262.10129:22 262.10358:154 262.10587:22 262.10815:110 262.11041:88 262.1127:176 262.11499:66 262.11728:198 262.11957:110 262.12186:22 262…	100.03691:10 100.07081:10 100.07645:10 106.06625:10 108.06483:10 108.0663:10 108.06776:10 109.02393:10 109.04752:10 109.0549:10 109.07849:10 110.06429:20 111.09024:10 112.04023:10 113.02279:10 114.05788:10 114.0624:10 114.08804:10 114.09105:20 114.09407:20 115.04316:10 115.13101:10 115.68921:10 116.07527:10 117.05546:10 117.07685:10 118.04131:10 118.06432:10 118.06739:10 118.0812:10 118.08733:10 …
Nadifloxacin	1.46308	361.157	34893.9	[M+H]+	361.156	C19H21FN2O4	Quinoline carboxylic acids	JYJTVFIEFKZWCJ-UHFFFAOYSA-N	O=C(O)C1=CN2C=3C(=CC(F)=C(C3CCC2C)N4CCC(O)CC4)C1=O	70.2	83.4282	361.01749:60 361.05237:60 361.05774:60 361.1275:60 361.13287:60 361.13824:60 361.14896:60 361.15164:181 361.15433:422 361.15701:663 361.1597:241 361.16238:121 361.16507:60 361.17581:60 361.18384:181 361.18921:60 361.19189:121 361.19458:60 361.19727:60 361.20264:60 361.20532:60 361.21069:60 361.55692:60 362.09674:60 362.11557:60 362.13168:181 362.13705:121 362.14511:60 362.15854:121 362.16125:121 …	101.02647:10 101.07332:10 104.04743:10 105.04935:10 106.06916:10 106.07643:10 107.02231:10 107.06029:20 107.06174:10 107.06613:10 108.04282:20 109.04605:10 109.07554:10 109.08292:10 109.08439:10 109.10209:10 110.08207:10 110.088:10 111.04411:10 111.0456:10 111.09322:10 114.05938:10 115.06436:10 115.07951:10 121.07647:10 121.07802:10 121.07957:10 122.06347:10 122.07906:10 122.08999:10 123.0858:10 …
2-(4-oxoquinazolin-3(4H)-yl)ethyl isobutyrate	1.70262	261.122	32504.3	[M+H]+	261.12	C14H16N2O3	Quinazolines	DXZNCVRUZDRWLR-UHFFFAOYSA-N	O=C(OCCN1C=NC=2C=CC=CC2C1=O)C(C)C	70.2	60.8792	261.02133:8 261.02359:8 261.03043:8 261.03955:8 261.04642:8 261.04868:8 261.06238:24 261.06467:16 261.06696:8 261.06921:16 261.07379:16 261.07608:16 261.07834:8 261.08063:49 261.08292:16 261.08521:49 261.08746:57 261.08975:24 261.09204:32 261.09433:24 261.09659:49 261.09888:40 261.10117:49 261.10345:32 261.10571:49 261.108:16 261.11029:40 261.11258:57 261.11484:154 261.11713:202 261.11942:194 261…	100.0751:10 100.08357:10 101.0762:10 101.0833:10 101.08472:10 102.03094:10 103.05609:10 104.05612:10 105.0494:10 106.05031:10 106.06049:10 106.06194:10 106.06921:10 107.00629:10 107.05157:10 107.0618:10 107.06618:10 108.0414:10 108.04287:10 108.06488:10 108.07369:10 108.07516:10 109.04315:10 109.07559:20 109.07854:10 110.05546:10 110.05694:10 110.97722:20 111.05012:10 111.09327:20 112.07915:10 11…
(1S,3R,6S,6aR,6bR,8S,9S,11R,11aR,12R,12aR,14R)-1-ethyl-6,8,11-trihydroxy-3-methyl-10-methylenetetradecahydro-3,6a,12-(epiethane[1,1,2]triyl)-9,11a-methanoazuleno[2,1-b]azocine 1-oxide	12.6715	376.258	67405.6	[M+H]+	376.25	C22H33NO4	Kaurane diterpenoids	DEMQJEXKIJFBRD-HQOPBMQXSA-N	[O-][N+]1(CC)CC2(C)CCC(O)C34C2CC(C31)C56CC(C(=C)C5O)C(O)CC64	70	605.312	376.05219:4 376.08777:13 376.10693:4 376.19183:8 376.20554:4 376.22745:8 376.23016:9 376.23291:13 376.23566:9 376.2384:22 376.24112:71 376.24387:111 376.24661:502 376.24933:974 376.25208:1564 376.25482:1861 376.25757:1979 376.26028:1767 376.26303:1104 376.26578:615 376.26852:251 376.27124:83 376.27399:32 376.27673:26 376.27948:13 376.2822:9 376.28494:9 376.28769:5 376.55615:4 377.04401:4 377.0494…	102.08665:2 102.09379:8 102.09521:2 102.09664:2 102.68957:2 104.04613:2 105.04514:2 107.05605:4 107.0575:2 107.05897:12 107.06042:6 107.06189:10 107.06335:2 107.0648:4 107.06627:2 107.46255:2 108.03709:4 108.03855:2 108.04002:2 108.04295:8 108.04443:8 108.04589:6 108.04736:2 108.04883:2 108.05029:12 108.05323:2 108.05763:2 109.02702:2 109.10223:2 110.07184:2 117.34451:2 118.03225:2 119.19324:2 12…
PYROGALLIN	8.54095	203.035	36124.8	[M-H]-	203.035	C11H8O4	Tropolones	OLSYHLURTGEIBH-UHFFFAOYSA-N	O=C1C(O)=CC=CC=2C=CC(O)=C(O)C12	70	31.5502	203.01707:18 203.01909:18 203.02312:18 203.02512:36 203.02713:125 203.02914:338 203.03116:498 203.03317:445 203.03519:587 203.0372:267 203.03922:338 203.04121:71 203.04323:71 203.04524:36 203.04726:18 203.04927:18 203.05128:18 203.0533:18 203.05531:18 203.06335:18 203.06537:18 203.06738:18 203.07141:36 203.07542:18 203.07744:18 203.09152:18 203.09354:18 203.09958:18 203.10562:89 203.10965:36 203.…	135.03888:10 175.04189:10 183.00546:10 202.02309:10 203.03796:10
TRANS-CINNAMALDEHYDE	1.58213	133.076	105594	[M+H]+	133.07	C9H8O	Cinnamaldehydes	KJPRLNWUNMBNBZ-UHFFFAOYSA-N	O=CC=CC=1C=CC=CC1	69.9	127.948	132.6707:22 133.02222:22 133.02383:22 133.02547:66 133.02872:44 133.03198:22 133.03523:22 133.03687:44 133.04013:22 133.04175:44 133.04338:22 133.04501:66 133.04663:22 133.04826:22 133.0499:44 133.05153:44 133.05315:89 133.05641:67 133.05804:67 133.05966:134 133.06129:22 133.06293:89 133.06456:113 133.06618:67 133.06781:112 133.06944:180 133.07108:700 133.07269:1077 133.07433:1126 133.07596:1261 …	102.96868:10 103.04893:10 103.05323:10 103.05466:10 103.06183:10 103.06756:10 104.0446:20 104.04604:41 104.04892:20 104.05036:31 104.0518:41 104.05324:10 104.05756:31 105.03204:20 105.03349:10 105.03493:20 105.03638:10 105.03783:31 105.03927:10 105.04217:41 105.04361:31 105.04506:20 105.04651:51 105.04795:31 105.0494:10 105.05229:10 105.05519:20 105.05663:20 105.05808:10 105.05953:31 105.06097:10…
gelsemine	1.3062	345.161	63995.4	[M+H]+	345.16	C20H22N2O2	Gelsemium alkaloids	NFYYATWFXNPTRM-RVAGMTOBSA-N	O=C1NC=2C=CC=CC2C13C4OCC5C6N(C)CC(C=C)(C5C4)C63	69.9	199.259	344.73627:187 344.74673:187 345.07452:187 345.0824:187 345.08502:187 345.09027:187 345.09549:187 345.10074:373 345.10336:373 345.11649:187 345.11911:373 345.12173:560 345.12436:187 345.12698:187 345.12961:560 345.15845:746 345.16107:2612 345.1637:746 345.16632:560 345.16895:560 345.5809:187 345.5914:187 345.97473:187 346.10867:187 346.16385:373 346.1691:373 346.58691:187 346.58954:187 346.97604:1…	105.07395:10 106.06043:20 106.07497:10 107.06029:10 107.06321:10 107.06759:10 108.06777:10 108.07658:10 108.08098:10 108.98414:10 109.05343:10 109.07259:20 109.07702:10 109.07849:10 109.07997:31 110.02875:10 110.03171:10 110.08355:10 110.08504:10 111.04114:10 112.04323:10 112.07013:10 112.08358:10 113.07083:10 114.05788:10 115.03559:10 116.01596:10 117.04019:10 117.05241:10 118.06126:10 118.06279…
Harmalol	1.70262	201.101	47937.1	[M+H]+	201.102	C12H12N2O	Harmala alkaloids	CRQDWQWZCNKKAC-UHFFFAOYSA-N	CC1=C2NC3=CC(=O)C=CC3=C2CCN1	69.5	71.3164	200.84508:8 200.97316:8 200.97716:8 201.00119:8 201.00319:8 201.00519:16 201.00719:8 201.00919:16 201.04922:8 201.05124:16 201.05324:24 201.05524:16 201.05923:24 201.06125:57 201.06325:81 201.06525:49 201.06725:65 201.06924:24 201.07126:24 201.07326:24 201.07526:24 201.07726:40 201.07925:40 201.08127:24 201.08327:57 201.08527:16 201.08727:49 201.08928:65 201.09128:24 201.09328:65 201.09528:97 201…	101.03216:5 101.03358:5 101.03642:5 101.04351:5 103.04888:5 103.05318:5 103.05891:15 103.06322:5 104.04887:5 104.05463:5 104.05752:5 105.04067:5 105.04646:5 105.05225:5 105.07107:5 105.07541:5 105.08119:5 106.0459:5 107.04715:5 107.05737:10 107.06614:5 107.73191:5 107.98413:5 108.0443:5 108.06631:5 108.97088:5 109.05048:5 109.06081:5 109.0726:5 109.07555:5 110.0732:5 110.95041:5 110.96975:5 110.9…
8-acetyl-5,7-dimethoxy-2,2-dimethylchromene	7.99998	285.11	18104	[M+H]+	285.11	C15H18O4	Precocenes	JELWYGQTQBQPGH-UHFFFAOYSA-N	O=C(C1=C(OC)C=C(OC)C=2C=CC(OC21)(C)C)C	69.3	64.1124	284.99792:4 285.00748:4 285.01938:8 285.03369:8 285.03607:4 285.03845:4 285.04083:12 285.04321:4 285.05276:8 285.05753:4 285.05991:4 285.06467:4 285.06708:28 285.06946:8 285.07184:12 285.07422:8 285.0766:16 285.07898:29 285.08136:12 285.08374:12 285.08612:12 285.08853:12 285.09091:4 285.09329:12 285.09567:24 285.09805:45 285.10043:134 285.10281:226 285.10519:311 285.1076:324 285.10999:356 285.112…	101.04073:1 103.05467:1 103.05754:1 103.07475:1 105.03639:1 105.03928:1 105.04507:1 105.06678:1 105.07112:4 105.07402:1 106.00671:1 106.03723:1 107.04867:1 107.06474:1 108.9562:1 109.01369:1 109.02253:1 109.024:6 109.03285:1 109.03432:1 109.03727:1 109.07856:1 109.0815:1 109.60268:1 110.06584:1 110.98765:1 111.03823:1 111.04121:1 113.05888:1 113.11143:1 114.05795:1 115.04323:1 115.04929:1 115.050…
N6-benzyl-7H-purine-2,6-diamine	1.50258	241.116	68967.8	[M+H]+	241.12	C12H12N6	6-alkylaminopurines	XSSREOLCRTWEPI-UHFFFAOYSA-N	N1=CNC2=C1N=C(N=C2NCC=3C=CC=CC3)N	69.2	119.362	240.91669:44 241.02628:44 241.03067:44 241.06136:44 241.06793:44 241.07013:87 241.07231:44 241.07671:44 241.07889:44 241.08546:44 241.09204:131 241.09424:44 241.09644:87 241.09862:44 241.10081:44 241.10301:44 241.10519:174 241.10739:87 241.10959:218 241.11177:523 241.11397:480 241.11617:567 241.11836:436 241.12054:567 241.12274:262 241.12712:131 241.14467:44 241.14685:131 241.14905:174 241.15125:…	100.109:10 105.04795:10 105.05229:10 105.07256:10 105.07545:10 106.05322:10 106.05466:10 106.05612:10 106.05903:20 106.06194:20 106.06484:20 106.0663:31 106.06776:10 106.07066:31 106.07211:10 107.01943:10 107.05303:31 107.0545:20 107.05595:41 107.05888:51 107.06034:51 107.0618:20 107.06326:10 107.06472:10 107.06764:10 108.06342:41 108.06635:10 108.06782:31 108.07076:20 108.07222:20 108.07369:20 1…
:5-Hydroxy-DL-tryptophan	1.50258	221.09	68669.8	[M+H]+	221.09	C11H12N2O3	Serotonins	LDCYZAJDBXYCGN-VIFPVBQESA-N	O=C(O)C(N)CC1=CNC=2C=CC(O)=CC21	69.2	146.771	221.00027:44 221.02547:44 221.03595:44 221.08005:44 221.08214:174 221.08424:262 221.08633:567 221.08844:523 221.09053:829 221.09264:436 221.09474:480 221.09683:218 221.09894:131 221.10103:44 221.10313:87 221.10524:44 221.10733:44 221.10944:44 221.11153:44 221.11363:44 221.11574:87 221.11993:87 221.12202:87 221.12413:87 221.12624:174 221.12833:87 221.13252:44 221.13882:44 221.16612:44 221.60728:44…	102.99012:10 103.05604:10 104.04742:10 104.05175:10 104.05318:10 104.05463:20 104.05607:10 105.01607:10 105.05369:10 105.06093:10 105.06671:10 105.06961:10 105.0725:10 106.02699:10 106.0299:10 106.05462:10 106.0648:10 106.06625:10 106.06915:10 106.07352:10 107.0559:10 107.05737:20 107.05882:10 107.06029:10 107.06174:10 107.06321:10 108.04575:10 108.06483:10 108.07217:10 108.0751:10 108.07804:10 1…
6-methoxy-4-methyl-2H-chromen-2-one	1.50258	191.08	181620	[M+H]+	191.08	C11H10O3	Coumarins and derivatives	KNGPIBWCWOQBEK-UHFFFAOYSA-N	O=C1OC=2C=CC(OC)=CC2C(=C1)C	69.1	302.82	190.9725:44 190.99982:44 191.01543:44 191.01738:44 191.01933:44 191.02715:44 191.0291:44 191.03104:44 191.0369:44 191.03885:44 191.0408:87 191.04276:87 191.04666:44 191.05251:44 191.06422:44 191.06618:44 191.07007:87 191.07202:218 191.07397:654 191.07593:1134 191.07788:2442 191.07983:2616 191.08179:1744 191.08374:1265 191.08569:480 191.08765:349 191.08958:218 191.09154:87 191.09349:131 191.09544:…	101.00937:31 101.01221:10 101.68596:10 103.05453:10 104.04303:10 104.04446:10 104.04591:41 104.04735:31 104.04879:41 104.05023:20 104.05167:41 104.05455:10 104.05599:20 104.06031:20 104.11794:10 104.71524:10 105.04203:20 105.04348:20 105.04493:20 105.04637:20 105.04782:20 105.04927:20 105.05071:10 105.05795:10 105.05939:10 105.06084:10 105.06229:20 105.06519:10 105.73198:10 106.03709:10 106.05017…
3'-Dephosphocoenzyme A	1.34527	688.164	64847.5	[M+H]+	688.156	C21H35N7O13P2S	Purine ribonucleoside diphosphates	KDTSHFARGAKYJN-IBOSZNHHSA-N	CC(C)(COP(O)(=O)OP(O)(=O)OC[C@H]1O[C@H]([C@H](O)[C@@H]1O)N1C=NC2=C(N)N=CN=C12)[C@@H](O)C(O)=NCCC(O)=NCCS	69	1028.09	688.00897:142 688.15338:142 688.1571:426 688.16077:1136 688.16449:1562 688.16821:1278 688.17194:994 688.1756:568 688.17932:426 688.18304:426 688.18671:284 688.20526:142 688.32745:142 688.69794:142 689.1167:142 689.15381:284 689.15747:142 689.16119:430 689.16492:426 689.16864:856 689.1723:714 689.17603:1290 689.17975:860 689.18347:576 689.18713:1716 689.19086:3018 689.19458:6490 689.19824:11796 68…	145.05116:10 145.57198:10 165.07188:10 173.04253:10 180.05681:10 182.08975:10 187.02504:10 187.08298:10 198.05017:10 201.09398:10 205.08806:10 208.04066:10 209.08263:10 212.11926:10 215.07423:10 220.0139:10 220.10815:10 221.08119:10 231.10347:10 232.1134:10 238.1277:10 244.09538:10 245.11118:10 249.11298:10 251.06897:10 251.07568:10 257.04623:10 257.13:10 263.11673:10 268.12863:10 271.13568:10 27…
7-methoxy-6-(1,2,3-trihydroxy-3-methylbutyl)chromen-2-one	1.54238	295.126	43149.7	[M+H]+	295.12	C15H18O6	Coumarins and derivatives	PCSZTTAMZGNQNB-UHFFFAOYSA-N	O=C1OC=2C=C(OC)C(=CC2C=C1)C(O)C(O)C(O)(C)C	68.6	101.889	295.01184:31 295.07248:31 295.09189:31 295.0943:31 295.104:93 295.1113:62 295.11856:31 295.12097:124 295.12341:217 295.12582:620 295.12827:527 295.13068:124 295.13312:217 295.13553:62 295.13797:31 295.14038:31 295.14523:62 295.15009:62 295.15738:31 295.15979:62 295.16464:31 295.16708:62 295.17435:31 295.34662:31 295.6257:31 296.06772:31 296.07257:31 296.07498:62 296.08228:31 296.09442:62 296.1065…	103.05605:20 104.05319:10 104.05607:20 105.04646:10 105.05803:10 105.06382:10 106.05753:10 106.0648:10 107.04713:10 107.06029:10 107.06321:10 107.55611:10 108.05162:10 108.07658:10 109.03721:10 109.07259:10 109.07702:10 109.08144:10 110.97866:10 111.04709:10 112.09105:10 113.01978:10 115.05225:10 116.03268:10 116.04485:10 116.05398:10 116.0555:10 117.05546:10 118.06278:10 118.06586:10 118.07352:1…
2-Mercaptobenzothiazole	19.378	165.987	54706.6	[M-H]-	165.979	C7H5NS2	Benzothiazoles	YXIWHUQXZSMYRE-UHFFFAOYSA-N	C1=CC=C2C(=C1)N=C(S)S2	68.4	55.6849	165.7036:27 165.97275:27 165.97638:53 165.97821:27 165.98003:266 165.98184:559 165.98366:1039 165.98549:1065 165.9873:1465 165.98912:479 165.99094:506 165.99277:213 165.99458:107 166.02551:27 166.02914:27 166.04007:53 166.04189:27 166.0437:27 166.05463:27 166.06009:27 166.10013:27 166.98766:107 166.98947:133 166.9913:133 166.99313:27 167.03328:27 167.0351:27 167.04057:27 167.11177:27 167.14098:27…	149.01131:10 151.07144:10 165.98488:20 165.98669:10 165.99216:10 165.99397:10
Isoproturon-didemethyl	1.46308	179.114	40323.7	[M+H]+	179.118	C10H14N2O	N-phenylureas	ABBKOIZWGCVCKE-UHFFFAOYSA-N	CC(C)C1=CC=C(NC(O)=N)C=C1	67.9	171.557	178.99129:60 179.01018:60 179.01207:60 179.04419:60 179.05551:121 179.06685:60 179.06874:60 179.07063:60 179.07253:121 179.07442:121 179.07631:784 179.07819:1025 179.08008:1447 179.08197:1266 179.08386:844 179.08575:482 179.08763:181 179.08952:241 179.09331:121 179.0952:181 179.09897:60 179.10464:181 179.1122:181 179.11409:844 179.11598:543 179.11787:543 179.11977:301 179.12166:241 179.12354:121 …	104.04462:10 104.04893:10 104.05038:10 104.05326:10 104.99588:10 105.04218:20 105.04362:20 105.04507:20 105.04652:20 105.04797:10 105.04942:10 105.05231:10 105.05376:10 105.05666:10 105.06678:10 105.07257:10 105.40427:10 106.02997:10 106.04596:10 106.05469:10 106.0605:10 106.06195:10 106.06341:61 106.06487:61 106.06631:31 106.06922:20 106.07068:10 106.07214:10 106.07795:10 107.02383:10 107.05305:…
Threonine	1.54238	120.067	95843	[M+H]+	120.066	C4H9NO3	L-alpha-amino acids	AYFVYJQAPQTCCC-UHFFFAOYNA-N	CC(O)C(N)C(O)=O	67.2	195.826	119.79375:31 120.03031:31 120.03186:31 120.0365:31 120.0396:31 120.04269:31 120.04424:31 120.04733:62 120.04887:31 120.05352:62 120.05661:62 120.05816:62 120.05971:93 120.06125:62 120.0628:186 120.06435:806 120.0659:806 120.06744:1024 120.06898:868 120.07053:527 120.07208:279 120.07363:372 120.07518:124 120.07672:31 120.07827:279 120.07982:186 120.08137:93 120.08291:31 120.08446:31 120.08601:62 1…	101.04057:10 101.04624:10 101.04909:10 102.03507:10 102.03935:10 102.04078:10 102.04221:41 102.04363:52 102.04506:31 102.04648:51 102.0479:51 102.04933:82 102.05076:41 102.05219:61 102.05504:10 102.05932:10 102.06075:22 102.08643:10 102.20772:10 102.7337:22 102.73656:22 103.04591:35 103.04735:69 103.04878:240 103.05021:425 103.05164:679 103.05308:903 103.05451:826 103.05595:983 103.05738:831 103.…
Theanine	1.46308	197.091	120528	[M+H]+	197.09	C7H14N2O3	Glutamine and derivatives	DATAGRPVKZEWHA-YFKPBYRVSA-N	O=C(O)C(N)CCC(=O)NCC	66.5	304.195	196.72037:60 197.00763:60 197.0314:60 197.05519:60 197.06311:60 197.06906:60 197.07303:60 197.077:121 197.07898:121 197.08095:121 197.08293:241 197.08492:724 197.0869:663 197.08888:844 197.09087:1688 197.09285:724 197.09483:663 197.09682:362 197.0988:181 197.10078:181 197.10672:60 197.11664:60 197.12061:60 197.12259:301 197.12456:784 197.12654:603 197.12852:784 197.13051:603 197.13249:362 197.134…	101.02364:10 103.04745:10 104.04023:10 104.04599:10 104.05031:10 104.05319:20 105.03054:10 105.04066:20 105.04211:20 105.04356:10 105.04501:20 105.04646:20 105.0479:20 105.04935:20 105.0508:10 105.06672:10 105.07106:10 106.05316:10 106.06043:10 106.06334:51 106.0648:31 106.06625:31 106.0677:20 106.06916:83 106.07061:20 106.07207:41 107.02084:21 107.0413:10 107.05006:10 107.05298:21 107.05444:42 1…
Dehydroeffusol	1.46308	251.101	72122.5	[M+H]+	251.1	C17H14O2	Phenanthrols	GSSPKCPIRDPBQE-UHFFFAOYSA-N	OC=1C=C(C=C)C=2C(=CC=C3C2C=CC(O)=C3C)C1	66.4	151.221	250.71617:60 250.95992:60 251.03151:60 251.04045:60 251.04492:60 251.07401:60 251.07848:60 251.0919:181 251.09415:181 251.09637:603 251.09862:965 251.10086:482 251.10309:663 251.10533:543 251.10757:181 251.1098:121 251.11652:60 251.12547:60 251.13219:121 251.13441:60 251.13666:181 251.13889:121 251.14113:121 251.95625:60 251.98091:60 252.0347:60 252.06384:60 252.08177:121 252.08401:60 252.08626:6…	101.03073:10 103.04458:10 103.04601:10 104.04311:10 104.04599:20 104.04743:10 104.04887:10 104.05319:10 104.05463:10 105.04501:10 105.04646:20 105.0508:10 105.05225:10 105.05514:10 106.02699:10 106.03862:10 106.0488:10 106.05316:20 106.05753:10 106.05898:31 106.0648:10 106.06625:20 106.0677:20 106.06916:10 106.07207:10 106.73621:10 106.9668:10 107.05298:10 107.0559:31 107.05882:31 107.06029:31 10…
4`-Aminoacetanilide	1.50258	151.083	81426.8	[M+H]+	151.087	C8H10N2O	Acetanilides	CHMBIJAOCISYEW-UHFFFAOYSA-N	CC(=NC1=CC=C(C=C1)N)O	66.1	133.337	150.61824:44 151.04135:44 151.05002:44 151.0535:44 151.0587:44 151.06216:44 151.06911:87 151.07085:44 151.07259:44 151.07431:44 151.07953:218 151.08125:262 151.08299:392 151.08473:480 151.08647:654 151.0882:480 151.08994:305 151.09167:87 151.09341:44 151.09688:44 151.10036:44 151.1125:44 151.11597:44 151.11771:131 151.11945:131 151.12119:131 151.12813:44 151.36253:44 151.82321:44 151.9572:44 152.…	103.06598:10 104.04157:10 104.04445:10 104.04733:10 104.05309:20 105.03188:10 105.04057:20 105.04202:41 105.04346:31 105.04491:41 105.04636:31 105.04925:41 105.0507:10 105.0536:20 105.05794:20 105.06083:10 105.06228:20 105.06951:10 105.07385:10 106.02835:20 106.05016:10 106.05306:10 106.05743:10 106.05888:10 106.06033:20 106.06179:31 106.06324:41 106.0647:71 106.06615:20 106.0676:10 106.06906:10 …
L-Tryptophan	1.54238	205.095	106972	[M+H]+	205.097	C11H12N2O2	Indolyl carboxylic acids and derivatives	QIVBCDIJIAJPQS-VIFPVBQESA-N	N[C@@H](CC1=CNC2=CC=CC=C12)C(O)=O	65.4	267.475	204.96587:31 204.97192:31 204.978:31 205.02045:31 205.03055:31 205.05481:31 205.05684:62 205.05885:93 205.0629:62 205.06694:62 205.07098:62 205.07907:62 205.08311:31 205.08919:186 205.0912:620 205.09323:1148 205.09525:1241 205.09727:992 205.09929:713 205.10132:403 205.10333:186 205.10536:124 205.10738:93 205.10941:93 205.11548:31 205.11952:31 205.12962:31 205.13165:186 205.13367:31 205.13771:62 2…	101.04208:10 102.03517:10 102.73236:10 103.05031:10 103.06464:20 104.04311:10 104.04599:10 104.04743:31 104.04887:41 104.05031:10 104.05175:41 104.05319:31 104.05463:20 104.06039:10 105.04356:31 105.04501:10 105.05369:10 105.05659:10 105.0725:31 105.07829:10 105.08408:10 105.11593:10 106.02844:10 106.04735:10 106.05316:10 106.05607:20 106.05753:10 106.06043:20 106.06188:31 106.06334:10 106.0648:1…
Pyrenocin A putative	1.50258	209.088	103141	[M+H]+	209.081	C11H12O4	Aryl ketones	VVYCRPVWBIEKIW-UHFFFAOYSA-N	O=C1OC(=C(C(=O)C=CC)C(OC)=C1)C	65.4	265.918	208.95306:44 209.02246:44 209.05104:44 209.05922:131 209.06125:44 209.06534:44 209.06738:44 209.07759:87 209.07964:44 209.08167:44 209.08371:262 209.08575:959 209.0878:1832 209.08984:1352 209.09187:1439 209.09392:611 209.09596:392 209.09801:305 209.10005:174 209.10208:44 209.10617:44 209.11026:44 209.11433:44 209.11638:44 209.12047:87 209.1225:174 209.12454:349 209.12659:436 209.12863:349 209.132…	102.03223:10 104.04591:41 104.04735:31 104.04879:41 104.05023:10 104.05167:41 104.05311:31 104.05455:10 104.05743:10 105.03335:10 105.03625:10 105.03914:20 105.04203:41 105.04348:20 105.04493:51 105.04637:10 105.04927:10 105.05071:20 105.05216:10 105.05361:10 105.05795:20 105.05939:20 105.06084:10 105.06664:20 106.04581:10 106.05308:10 106.05744:31 106.06035:20 106.06181:31 106.06326:10 106.06471…
Parthenolide	1.50258	271.124	73296.2	[M+H]+	271.13	C15H20O3	Germacranolides and derivatives	KTEXNACQROZXEV-SLXBATTESA-N	O=C1OC2C3OC3(C)CCC=C(C)CCC2C1=C	65.3	195.191	270.89426:44 270.96396:44 271.01974:44 271.043:44 271.04532:44 271.05927:87 271.06158:44 271.06625:44 271.07089:44 271.09415:44 271.09647:131 271.10342:87 271.10577:87 271.10809:44 271.11505:87 271.11737:131 271.11972:174 271.12204:567 271.12436:1265 271.12668:1003 271.129:872 271.13135:480 271.13367:174 271.13599:131 271.14062:44 271.14294:44 271.15225:87 271.15457:44 271.15924:44 271.16156:174 …	101.1641:10 103.05023:10 103.07603:10 103.0832:10 104.05023:10 104.05167:10 105.04059:10 105.05795:10 105.06084:10 105.06229:10 106.04872:10 106.05744:10 106.06181:31 106.06326:10 106.06617:20 106.06762:31 106.06908:10 106.07198:10 107.05582:20 107.05728:51 107.05875:61 107.0602:41 107.06167:92 107.06313:61 107.06459:31 107.06605:10 107.06751:10 107.07189:10 107.07336:10 108.0442:10 108.06329:31 …
Myrislignan	1.34527	375.174	61230.4	[M+H]+	375.18	C21H26O6	Lignans, neolignans and related compounds	ULZFTGWWPHYLGI-UHFFFAOYSA-N	OC1=CC=C(C=C1OC)C(O)C(OC2=C(OC)C=C(C=C2OC)CC=C)C	65.3	267.896	374.94131:142 375.06436:142 375.13:142 375.13547:142 375.14368:142 375.15186:142 375.1546:142 375.15735:142 375.16006:142 375.16281:284 375.16556:142 375.16827:852 375.17102:710 375.17374:1136 375.17648:710 375.17923:284 375.18469:142 375.94537:142 376.06308:142 376.09045:142 376.14523:142 376.1507:142 376.16714:142 376.17261:142 376.18082:284 376.18906:142 376.22192:142 377.10699:142 377.14813:1…	106.06631:10 107.05743:10 107.06328:10 108.04288:10 108.06049:10 108.06783:10 108.06931:10 108.07077:10 108.07224:10 108.07517:10 108.07958:10 109.06824:10 109.07413:20 109.07561:10 109.07856:20 109.08003:20 110.05843:10 110.07918:10 110.72155:10 111.09477:10 112.07617:10 112.08066:10 112.8968:10 114.05493:10 120.05641:10 121.07654:20 121.07964:10 121.0812:10 122.05886:10 122.0807:10 122.08538:20…
Maleic acid	1.47068	115.005	678804	[M-H]-	115.004	C4H4O4	Dicarboxylic acids and derivatives	VZCYOOQTPOCHFL-UHFFFAOYSA-N	O=C(O)C=CC(=O)O	65.2	355.368	114.57945:74 114.63992:226 114.64597:152 114.74277:153 114.91376:74 114.99552:78 114.99855:1567 115.00007:4775 115.00158:5156 115.0031:7734 115.00461:8435 115.00613:6010 115.00764:4281 115.00916:2800 115.01067:704 115.01218:543 115.01521:235 115.01824:78 115.13034:74 115.62636:74 115.67648:78 115.76155:74 115.7737:74 115.83753:74 115.85729:74 116.00326:308 116.00478:74 116.0063:595 116.00782:669 …	114.99561:10
4-Formyl-antipyrine	1.54238	217.095	86333.5	[M+H]+	217.097	C12H12N2O2	Phenylpyrazoles	QFYZFYDOEJZMDX-UHFFFAOYSA-N	CN1N(C(=O)C(C=O)=C1C)C1=CC=CC=C1	65	176.659	216.96573:31 216.97404:62 216.97614:155 216.97821:186 216.98029:93 217.01773:31 217.02605:31 217.03436:31 217.03645:31 217.05101:31 217.05725:62 217.05933:31 217.06349:31 217.06557:31 217.08221:31 217.08429:62 217.08638:155 217.08846:248 217.09053:651 217.09262:1117 217.0947:1241 217.09677:837 217.09886:744 217.10094:527 217.10301:279 217.1051:186 217.10925:31 217.11134:62 217.11549:62 217.11758:…	100.07778:10 101.0051:10 101.07181:10 102.90981:10 103.02729:10 103.04879:20 103.05165:10 103.05595:10 103.05739:10 104.04158:10 104.04878:10 104.05022:10 104.05598:10 104.05742:10 105.02611:10 105.04492:10 105.0507:10 105.05505:10 105.05939:20 105.07242:10 106.05889:10 106.06034:20 106.0647:31 106.06616:10 106.06761:10 106.07053:10 107.05874:20 107.0602:20 107.06458:10 108.06915:10 108.07502:10 …
p-methoxycinnamic acid ethyl ester	1.54238	207.108	45984.9	[M+H]+	207.1	C12H14O3	Cinnamic acid esters	DHNGCHLFKUPGPX-RMKNXTFCSA-N	O=C(OCC)C=CC1=CC=C(OC)C=C1	65	43.0492	206.7993:31 206.98209:93 206.98412:31 207.01256:31 207.02678:31 207.02881:31 207.03084:93 207.05318:31 207.05522:31 207.05725:31 207.05928:62 207.06131:31 207.06741:62 207.06944:248 207.07147:310 207.0735:186 207.07553:279 207.07756:124 207.07959:93 207.08163:155 207.08366:62 207.08569:31 207.08772:62 207.09178:31 207.09383:31 207.09586:31 207.09789:31 207.10194:31 207.10397:62 207.106:186 207.10…	102.03365:10 103.04018:10 103.05451:10 103.05882:10 104.05598:20 105.04057:10 105.04346:10 105.04636:10 105.04926:10 105.0507:10 105.0536:10 105.05649:10 106.05888:10 106.06325:10 106.0647:20 106.06615:31 106.06906:20 106.07197:10 107.05143:10 107.06458:10 107.06604:10 108.04272:10 108.04419:10 108.04859:10 108.06474:10 108.06767:10 108.07061:10 108.07795:20 108.07941:10 108.08089:10 109.08135:10…
Sulfadimethoxine	6.93455	309.062	23052.9	[M-H]-	309.066	C12H14N4O4S	Aminobenzenesulfonamides	ZZORFUFYDOWNEF-UHFFFAOYSA-N	COC1=NC(OC)=NC(NS(=O)(=O)C2=CC=C(N)C=C2)=C1	64.8	4.77413	309.01208:4 309.02698:12 309.02945:8 309.03195:4 309.0369:12 309.0394:37 309.04187:8 309.04434:4 309.04684:12 309.04932:33 309.05179:41 309.05429:136 309.05676:363 309.05927:538 309.06174:570 309.06421:418 309.06671:190 309.06918:54 309.07166:42 309.07416:12 309.07663:8 309.0791:12 309.0816:4 309.08408:4 309.08655:4 309.08905:4 309.09152:8 309.0965:12 309.09897:12 309.10892:8 309.11139:4 309.1138…	123.08698:10 129.01781:10 129.02103:10 133.02806:10 147.02879:10 147.03564:10 309.06873:10 656.2345:10
Pyrimidinol	1.38437	153.099	42875.3	[M+H]+	153.102	C8H12N2O	Hydroxypyrimidines	AJPIUNPJBFBUKK-UHFFFAOYSA-N	CC(C)C1=NC(C)=CC(O)=N1	64.7	160.562	152.94571:106 152.98761:106 153.06097:317 153.06447:211 153.06621:211 153.08018:106 153.09416:106 153.0959:211 153.09766:317 153.0994:740 153.10115:740 153.10289:528 153.10464:211 153.10638:106 153.10814:211 153.11337:106 153.55222:106 154.05826:106 154.07053:106 154.08981:106 154.09331:106 154.10208:211 154.10384:106 154.13713:106 154.5827:106 155.01836:211 155.02188:106 155.02364:106 155.06583:…	102.04665:10 104.05182:10 105.03784:10 105.04652:20 105.0581:10 106.04742:10 106.05904:10 106.0605:10 106.06631:20 106.07214:10 107.02676:10 107.03114:10 107.05305:31 107.05451:41 107.05597:41 107.05743:31 107.05889:133 107.06036:82 107.06181:153 107.06328:112 107.06474:61 107.0662:71 107.06766:51 107.07058:10 107.07497:10 107.08811:10 108.04875:10 108.05756:10 108.05903:10 108.06049:10 108.06197…
4-(Dimethylamino)pyridine	1.38437	123.092	210643	[M+H]+	123.092	C7H10N2	Dialkylarylamines	VHYFNPMBLIVWCW-UHFFFAOYSA-N	CN(C)C1=CC=NC=C1	64.4	409.163	122.70574:106 122.82933:106 122.97334:106 122.9749:106 123.05164:211 123.0532:211 123.05634:211 123.0579:211 123.06104:106 123.06573:211 123.06886:106 123.0814:106 123.08296:106 123.0861:106 123.08766:845 123.08923:2536 123.0908:1585 123.09236:2853 123.09393:1162 123.0955:1268 123.09706:528 123.09863:211 123.1002:106 123.11742:106 123.37449:106 123.97901:106 124.05763:528 124.06078:423 124.06235:…	104.04311:10 105.04501:10 105.0479:10 106.0517:20 106.05316:21 106.05462:10 106.06916:21 106.07061:21 106.84856:21 107.05298:22 107.05444:44 107.0559:219 107.05737:429 107.05882:598 107.06029:653 107.06174:597 107.06321:519 107.06467:430 107.06613:264 107.06759:229 107.06905:88 107.07051:120 107.07198:11 107.08804:11 107.09097:10 107.14211:11 107.73483:11 107.74216:10 107.75389:10 108.03988:10 10…
Loureirin A	1.50258	287.121	91700.2	[M+H]+	287.12	C17H18O4	Retro-dihydrochalcones	RSAIVLRELNGZEY-UHFFFAOYSA-N	O=C(C1=CC=C(O)C=C1)CCC2=CC=C(OC)C=C2OC	64.2	240.671	287.02023:44 287.02982:44 287.03937:44 287.05371:44 287.06091:44 287.06329:44 287.07047:87 287.07285:44 287.08481:44 287.09439:44 287.09918:131 287.10635:44 287.10873:44 287.11115:44 287.11353:44 287.11594:436 287.11832:829 287.1207:1352 287.12311:1134 287.12549:698 287.1279:523 287.13028:87 287.13266:218 287.13507:131 287.13983:44 287.14462:87 287.15179:87 287.15421:131 287.15659:44 287.159:87 2…	101.04059:10 101.06756:10 103.0574:10 103.06026:20 104.04591:20 104.04735:10 104.05311:10 104.05455:10 105.04203:20 105.04493:10 105.04637:10 105.04782:10 105.04927:10 105.06374:10 106.03272:10 106.04726:10 106.04872:20 106.05163:31 106.05308:10 106.05453:10 106.05599:20 106.06035:10 106.06181:10 106.06617:10 106.06762:20 106.06908:20 106.07053:10 106.07198:10 106.07635:10 107.0529:10 107.05436:2…
Metribuzin	1.42358	215.1	132218	[M+H]+	215.096	C8H14N4OS	Aryl thioethers	FOXFZRUHNHCZPX-UHFFFAOYSA-N	CSC1=NN=C(C(=O)N1N)C(C)(C)C	64.1	235.03	214.9884:80 215.01532:80 215.04845:80 215.07536:80 215.07744:80 215.0795:160 215.08157:321 215.08365:160 215.08571:80 215.08778:80 215.09192:80 215.09399:240 215.09607:882 215.09814:2084 215.1002:1923 215.10228:1923 215.10435:1442 215.10641:321 215.10849:321 215.11057:160 215.11264:80 215.11678:80 215.12714:80 215.13335:80 215.13956:80 215.52699:80 215.94383:80 215.97911:80 216.07457:80 216.0808:…	101.19832:10 103.03316:10 104.04604:10 104.04892:10 104.05036:10 104.05324:10 104.05756:10 104.61715:10 104.7226:10 105.02625:10 105.04361:10 105.04651:10 106.02122:10 106.04594:10 106.06049:10 106.06339:31 106.06484:31 106.06776:10 106.06921:10 106.07066:10 106.72897:10 107.0545:20 107.05595:31 107.05742:71 107.05888:112 107.06034:122 107.0618:82 107.06326:71 107.06472:31 107.06618:20 107.06764:…
4,7,8-trimethoxy-3,5-dimethylchromen-2-one	1.58213	265.116	51993.6	[M+H]+	265.107	C14H16O5	Coumarins and derivatives	PKKTXAMCHLIVDS-UHFFFAOYSA-N	O=C1OC2=C(OC)C(OC)=CC(=C2C(OC)=C1C)C	64	67.4706	265.01694:22 265.02151:22 265.02383:22 265.04681:22 265.05371:22 265.056:44 265.07669:22 265.07898:22 265.0813:22 265.08588:22 265.0882:22 265.09509:22 265.10199:22 265.10428:44 265.10657:44 265.10889:44 265.11118:110 265.11346:220 265.11578:507 265.11807:485 265.12036:198 265.12268:44 265.12497:110 265.12726:44 265.12958:88 265.13187:66 265.13647:88 265.14337:22 265.14795:22 265.15027:66 265.152…	100.9526:10 102.05647:10 103.04161:10 103.10468:10 104.04877:20 104.05165:10 105.03622:10 105.05938:10 105.06517:10 105.10859:10 106.05888:10 106.06033:10 106.06179:20 106.0647:31 106.06615:10 106.0676:10 107.04412:10 107.04996:10 107.05872:31 107.06019:10 108.04272:10 108.07794:10 108.08382:10 108.97666:10 109.03711:10 109.03858:10 109.05038:10 109.05185:10 113.06772:10 114.97189:10 116.05083:10…
Cyclo-prolylglycine	1.50258	155.08	37209	[M+H]+	155.082	C7H10N2O2	Alpha amino acids and derivatives	OWOHLURDBZHNGG-YFKPBYRVSA-N	OC1=NCC(=O)N2CCC[C@@H]12	63.4	85.0522	154.6599:44 155.01656:87 155.01831:44 155.02184:87 155.05524:44 155.05699:131 155.05875:44 155.0605:218 155.06227:44 155.06931:44 155.07281:87 155.07632:44 155.07809:174 155.07985:480 155.0816:436 155.08336:87 155.08513:87 155.08688:44 155.08864:44 155.09039:44 155.12029:44 155.29796:44 155.51445:44 155.60779:44 155.63773:44 155.98845:44 156.02196:87 156.06076:44 156.06252:131 156.06781:44 156.06…	101.03774:10 101.042:10 101.04484:10 101.04768:10 102.96854:10 107.05289:10 107.05582:41 107.05727:41 107.05874:61 107.0602:41 107.06166:10 107.06312:41 107.06458:51 107.0675:20 107.06896:10 107.07043:20 107.07481:10 107.60143:10 108.0442:10 108.0486:10 108.053:10 108.05888:10 108.06034:10 108.06181:10 108.06328:20 108.06474:82 108.06622:82 108.06768:61 108.06915:51 108.07062:61 108.07208:20 108.…
5-methoxy-10-(7-methoxybenzo[d][1,3]dioxol-5-yl)-3-(4-methoxyphenyl)-9,10-dihydropyrano[2,3-f]chromene-4,8-dione	1.38437	525.117	236661	[M+H]+	525.11	C28H22O9	Pyranoisoflavonoids	UUBMSUGALIVVPT-UHFFFAOYSA-N	O=C1OC=2C=C(OC)C=3C(=O)C(=COC3C2C(C4=CC(OC)=C5OCOC5=C4)C1)C=6C=CC(OC)=CC6	63	2022.52	524.99738:106 525.01678:106 525.06531:106 525.09119:211 525.09766:106 525.10089:317 525.10413:951 525.10736:2113 525.1106:3381 525.11383:5389 525.11707:6657 525.1203:2536 525.12354:2430 525.12677:1902 525.13:951 525.13324:106 525.13647:211 525.13971:106 525.15271:106 525.15594:106 525.15918:106 525.16241:106 525.20447:106 525.21094:106 525.21741:211 525.22064:106 525.22388:106 525.22711:211 525.2…	107.63527:10 108.99747:10 110.97575:10 110.97724:10 110.98022:10 110.98765:10 111.04121:10 111.04418:10 112.98983:10 123.0937:10 123.09684:10 127.03318:10 127.03636:10 129.02057:10 133.0742:10 134.9785:10 135.05562:10 137.06654:10 137.46852:10 140.98875:20 140.99043:10 141.06923:10 142.08228:10 143.0145:10 143.14961:10 144.07516:10 145.05301:10 146.02904:10 146.07852:10 146.08363:10 147.09052:10 …
2',6'-Dihydroxy-4-methoxychalcone-4'-O-neohesperid	1.63033	593.194	34967.6	[M-H]-	593.188	C28H34O14	Flavonoid O-glycosides	HWRDCYOHJBCWGW-UHFFFAOYNA-N	COC1=CC=C(C=CC(=O)C2=C(O)C=C(OC3OC(CO)C(O)C(O)C3OC3OC(C)C(O)C(O)C3O)C=C2O)C=C1	62.7	80.0392	593.01147:41 593.02869:41 593.05273:41 593.1181:41 593.13531:41 593.13873:82 593.14905:82 593.15253:82 593.15594:41 593.15936:41 593.16284:82 593.16626:82 593.17316:206 593.17657:247 593.17999:165 593.18347:495 593.18689:495 593.19031:618 593.19379:1072 593.1972:824 593.20062:577 593.2041:165 593.20752:165 593.21783:82 593.22815:41 593.66852:41 593.67883:41 594.15033:41 594.15375:41 594.16064:41 …	161.04419:10 179.04752:10 377.07986:10 383.10367:10 383.11475:10 383.12579:10 383.12854:10 383.13132:10 503.12894:10 503.16693:10 503.17645:10 505.12964:10 546.17548:10 593.02966:10 593.15002:10 593.16724:10 593.1947:10
Paeonol	1.50258	167.077	66670.9	[M+H]+	167.07	C9H10O3	Alkyl-phenylketones	UILPJVPSNHJFIK-UHFFFAOYSA-N	COC1=CC(O)=C(C=C1)C(C)=O	62.6	155.923	167.01288:44 167.01469:131 167.01653:44 167.01834:87 167.02017:87 167.022:44 167.02382:44 167.03842:44 167.06761:44 167.06944:44 167.07309:44 167.07492:218 167.07674:611 167.07857:698 167.0804:611 167.08221:392 167.08405:218 167.08586:131 167.08769:87 167.10046:44 167.11142:87 167.11325:44 167.11507:44 167.1169:131 167.11873:87 167.12054:87 167.12238:44 167.12785:44 167.53148:44 167.88438:44 168.…	102.04935:10 103.03445:10 103.06169:10 104.04302:10 104.0459:10 104.04734:10 104.04878:31 104.05022:41 104.05166:20 104.0531:41 104.05454:10 105.04058:31 105.04202:20 105.04347:51 105.04492:20 105.04636:10 105.04781:31 105.0507:20 105.0565:20 106.02836:10 106.04289:10 106.04581:10 106.04871:10 106.05016:20 106.05162:20 106.05307:20 106.05453:31 106.05598:20 106.05743:10 106.06034:10 106.0618:10 1…
L-Kynurenine	1.50258	209.09	105907	[M+H]+	209.092	C10H12N2O3	Alkyl-phenylketones	YGPSJZOEDVAXAB-QMMMGPOBSA-N	c1ccc(c(c1)C(=O)C[C@@H](C(=O)O)N)N	61.7	213.032	208.95306:44 209.02246:44 209.05104:44 209.05922:131 209.06125:44 209.06534:44 209.06738:44 209.07759:87 209.07964:44 209.08167:44 209.08371:262 209.08575:959 209.0878:1832 209.08984:1352 209.09187:1439 209.09392:611 209.09596:392 209.09801:305 209.10005:174 209.10208:44 209.10617:44 209.11026:44 209.11433:44 209.11638:44 209.12047:87 209.1225:174 209.12454:349 209.12659:436 209.12863:349 209.132…	102.03223:10 104.04591:41 104.04735:31 104.04879:41 104.05023:10 104.05167:41 104.05311:31 104.05455:10 104.05743:10 105.03335:10 105.03625:10 105.03914:20 105.04203:41 105.04348:20 105.04493:51 105.04637:10 105.04927:10 105.05071:20 105.05216:10 105.05361:10 105.05795:20 105.05939:20 105.06084:10 105.06664:20 106.04581:10 106.05308:10 106.05744:31 106.06035:20 106.06181:31 106.06326:10 106.06471…
1-(4-methoxyphenyl)ethanone	1.50258	173.07	79359.1	[M+H]+	173.06	C9H10O2	Alkyl-phenylketones	NTPLXRHDUXRPNE-UHFFFAOYSA-N	O=C(C1=CC=C(OC)C=C1)C	61.4	94.5555	172.98642:44 173.01613:44 173.0217:87 173.02728:87 173.03656:44 173.03842:44 173.04028:87 173.04213:174 173.04399:44 173.0477:44 173.05328:44 173.05513:44 173.06256:131 173.06442:436 173.06628:611 173.06813:1090 173.06999:1265 173.07185:698 173.07372:305 173.07556:349 173.07742:174 173.07928:44 173.08115:44 173.08299:44 173.08485:44 173.08672:392 173.08858:218 173.09042:480 173.09229:87 173.09415…	101.04626:20 103.03016:10 103.03589:10 103.03732:10 103.05309:10 103.07889:10 104.0459:10 104.04734:10 104.04878:20 104.0531:10 104.05742:10 104.05886:10 104.16403:10 105.04202:10 105.04636:10 105.04781:10 107.05435:10 107.05874:10 107.06312:20 107.07043:10 108.06034:10 108.06181:10 108.06622:10 108.06915:10 108.95752:20 109.04154:10 109.04744:10 109.06808:10 109.06956:10 109.07103:10 109.0725:41…
Coumaroyl quinic acid (isomer of 758, 759)	6.32208	337.091	42784.6	[M-H]-	337.092	C16H18O8	Quinic acid and derivatives	XWRHBGVVCOSNKO-UHFFFAOYNA-N	O=C(OC1C(O)CC(O)(C(=O)O)CC1(O))C=CC2=CC=C(O)C=C2	60.8	45.9496	337.00247:7 337.02063:7 337.02322:7 337.02582:7 337.02841:7 337.03101:7 337.03619:14 337.03876:7 337.04395:22 337.04913:7 337.05173:29 337.05432:51 337.05692:43 337.05951:51 337.0621:7 337.0647:22 337.06729:29 337.06989:15 337.07248:36 337.07507:15 337.07767:30 337.08026:37 337.08286:198 337.08545:470 337.08804:669 337.09064:936 337.09323:784 337.09579:630 337.09839:331 337.10098:213 337.10358:13…	173.04268:10 191.05226:10 191.05812:10 191.06203:10 261.09506:10 291.0903:10 319.20209:10 337.08395:10 337.08655:10 337.09692:10 337.10211:10 337.16434:10
PHIP	1.42358	225.121	55868.3	[M+H]+	225.113	C13H12N4	Phenylpyridines	UQVKZNNCIHJZLS-UHFFFAOYSA-N	CN1C=2C=C(C=NC2NC1=N)C3=CC=CC=C3	60.7	89.8878	224.98312:80 224.99583:80 225.00218:80 225.08267:240 225.08479:80 225.0869:160 225.08902:80 225.09114:80 225.09961:80 225.10597:80 225.11232:160 225.11444:80 225.11656:321 225.11868:321 225.1208:962 225.12292:160 225.12503:561 225.12715:160 225.14622:80 226.01567:80 226.06238:80 226.09209:80 226.10059:160 226.11121:80 226.11545:80 226.11757:80 226.12395:240 226.12607:240 226.13031:240 226.13243:8…	104.05029:10 104.05605:10 104.98855:10 104.99289:10 106.0575:10 107.05296:10 107.05733:20 107.0588:10 107.06026:10 107.06172:51 107.06318:10 107.06464:31 107.06757:10 107.08218:10 108.04279:10 108.06187:10 108.06628:10 108.06921:10 108.08389:10 109.08289:10 109.99318:10 110.00651:10 110.05834:10 110.08649:10 110.97863:10 112.07159:10 116.99129:10 117.75459:10 118.04895:10 118.05663:10 119.05591:1…
Huperzine B	1.70262	279.131	54236.5	[M+H]+	279.14	C16H20N2O	Phenanthrolines	YYWGABLTRMRUIT-HWWQOWPSSA-N	O=C1C=CC2=C(N1)CC3C=C(C)CC42NCCCC34	60.6	83.6772	279.06537:8 279.06775:8 279.0748:40 279.07718:8 279.07953:16 279.08426:8 279.08661:8 279.08896:49 279.09134:57 279.09369:49 279.09604:49 279.09839:40 279.10077:32 279.10312:32 279.10547:16 279.10785:32 279.1102:24 279.11255:40 279.1149:32 279.11728:32 279.11963:49 279.12198:57 279.12436:129 279.12671:226 279.12906:429 279.13144:534 279.13379:315 279.13614:299 279.13849:186 279.14087:113 279.14322…	102.04648:10 102.09498:10 103.05164:10 104.04301:10 104.04589:10 104.05165:10 105.03188:10 105.0507:10 105.07964:10 106.05306:10 106.06906:10 106.09233:10 107.06458:20 107.07042:10 107.07188:10 107.07626:10 108.04565:10 108.05006:10 108.06327:10 108.07648:10 108.08382:10 108.08675:10 109.02827:10 109.03121:10 109.03269:10 109.04153:10 109.0489:10 109.05038:10 109.05186:10 109.05775:10 109.0725:10…
Edaravone (MCI-186)	1.54238	175.086	160423	[M+H]+	175.087	C10H10N2O	Pyrazolones	QELUYTUMUWHWMC-UHFFFAOYSA-N	O=C1N(N=C(C)C1)C=2C=CC=CC2	60.4	254.357	174.97353:31 174.9866:31 174.99406:31 174.9978:31 175.01462:31 175.01648:93 175.02022:31 175.02956:62 175.03516:31 175.03889:62 175.04449:62 175.05011:31 175.05385:31 175.05757:31 175.05945:31 175.06319:31 175.06505:31 175.06879:93 175.07065:93 175.07253:31 175.07439:62 175.07626:62 175.07812:372 175.08:620 175.08186:868 175.08372:1241 175.0856:1861 175.08746:899 175.08934:558 175.0912:310 175.09…	100.04248:10 102.03366:10 102.03509:10 102.03794:10 102.03937:20 102.04079:10 102.05221:10 102.06219:10 103.0273:10 103.04306:10 103.05309:10 104.04591:10 104.04879:61 104.05023:41 104.05167:41 104.05311:61 104.05455:10 104.05599:10 104.05887:10 104.11505:10 105.03914:10 105.04059:20 105.04348:10 105.04493:20 105.04637:31 105.04927:31 105.05505:31 105.0565:20 105.05795:10 105.06084:10 105.06374:1…
Artemisinin	1.46308	305.13	108183	[M+H]+	305.13	C15H22O5	Terpene lactones	BLUAFEHZUWYNDE-NNWCWBAJSA-N	O=C1OC2OC3(OOC24C(CCC(C)C4CC3)C1C)C	60	336.726	305.04095:60 305.05576:60 305.0607:60 305.07056:60 305.07303:60 305.07547:60 305.08041:241 305.08289:301 305.08536:241 305.08783:60 305.09274:60 305.09769:60 305.10754:121 305.11002:121 305.11249:60 305.11493:121 305.1174:60 305.11987:121 305.12234:60 305.12482:362 305.12729:1085 305.12973:1266 305.1322:1990 305.13467:1025 305.13715:724 305.13962:422 305.14206:121 305.14453:121 305.147:121 305.14…	100.07505:10 100.07928:10 102.03945:10 102.05086:10 103.05748:10 104.04167:10 104.04455:20 104.04599:10 104.04743:31 104.04887:31 104.05031:10 104.05175:20 104.05319:31 104.05463:10 104.05607:41 104.05751:10 104.06615:10 105.03777:10 105.04211:10 105.04356:20 105.04501:20 105.0479:10 105.0508:31 105.05225:10 105.05514:10 105.05659:20 105.05948:10 105.06093:10 106.02699:10 106.04735:10 106.0488:10…
